# Supplementary material for: Novel Disease Susceptibility Factors for Fungal Necrotrophic Pathogens in Arabidopsis
Source: PLoS Pathog. 2015 Apr 1;11(4):e1004800. doi: 10.1371/journal.ppat.1004800 (PMC4382300; doi:10.1371/journal.ppat.1004800)
Supplement: S1 Table — (XLSX) [file ppat.1004800.s011.xlsx]

## Sheet: Hoja1
Table S1. Genes up and down regulated (>2-fold) in the Arabidopsis At1g66810 T-DNA insertion mutant with respect to Col-0 (wild type) plants
Fold Change	pval (RankProd)	FDR (RankProd)	ProbeID	Description
14.71	0.00000000	0.00000000	AT1G67865.1	unknown protein [AT1G67865.1]
13.12	0.00000000	0.00000000	AT5G67490.1	similar to unnamed protein product [Vitis vinifera] (GB:CAO48511.1); similar to hypothetical protein [Vitis vinifera] (GB:CAN66554.1); similar to Os06g0157800 [Oryza sativa (japonica cultivar-group)] (GB:NP_001056861.1); contains InterPro domain Protein of unknown function DUF1674 (InterPro:IPR012875) [AT5G67490.1]
12.31	0.00000000	0.00000000	AT4G05070.1	unknown protein [AT4G05070.1]
11.69	0.00000000	0.00000000	AT1G25275.1	similar to unnamed protein product [Vitis vinifera] (GB:CAO43403.1) [AT1G25275.1]
10.05	0.00000022	0.00142857	AT1G53480.1	similar to unknown protein [Arabidopsis thaliana] (TAIR:AT5G03090.1) [AT1G53480.1]
8.65	0.00000066	0.00375000	AT5G47060.1	senescence-associated protein-related [AT5G47060.1]
8.63	0.00000111	0.00416667	AT4G33960.1	similar to unknown protein [Arabidopsis thaliana] (TAIR:AT2G15830.1) [AT4G33960.1]
8.55	0.00000111	0.00357143	AT4G13520.1	SMAP1 (SMALL ACIDIC PROTEIN 1) [AT4G13520.1]
8.44	0.00000066	0.00300000	AT2G40590.1	40S ribosomal protein S26 (RPS26B) [AT2G40590.1]
8.40	0.00000088	0.00363636	TC314070	NM_126575 GRP-3 (GLYCINE-RICH PROTEIN 3) {Arabidopsis thaliana} (exp=-1; wgp=0; cg=0), partial (78%) [TC314070]
8.34	0.00000111	0.00384615	AT3G22235.1	unknown protein [AT3G22235.1]
8.17	0.00000133	0.00333333	TC314198	ATHMTLP metallothionein-like protein {Arabidopsis thaliana} (exp=-1; wgp=0; cg=0), partial (62%) [TC314198]
8.01	0.00000155	0.00291667	ATCG01020.1	encodes a chloroplast ribosomal protein L32
7.98	0.00000111	0.00333333	AT2G21180.1	similar to Os03g0249700 [Oryza sativa (japonica cultivar-group)] (GB:NP_001049562.1) [AT2G21180.1]
7.81	0.00000155	0.00333333	AT5G56100.1	glycine-rich protein / oleosin [AT5G56100.1]
7.71	0.00000155	0.00318182	AT5G03210.1	unknown protein [AT5G03210.1]
7.71	0.00000111	0.00312500	AT1G46768.1	RAP2.1 (related to AP2 1); DNA binding / transcription factor [AT1G46768.1]
7.69	0.00000155	0.00304348	AT2G21195.1	similar to unnamed protein product [Vitis vinifera] (GB:CAO44591.1) [AT2G21195.1]
7.51	0.00000243	0.00407407	AT3G16570.1	RALFL23 (RALF-LIKE 23) [AT3G16570.1]
7.21	0.00000155	0.00368421	AT5G42070.1	similar to unnamed protein product [Vitis vinifera] (GB:CAO69519.1) [AT5G42070.1]
6.95	0.00000243	0.00423077	AT1G49245.1	contains InterPro domain Prefoldin (InterPro:IPR009053) [AT1G49245.1]
6.84	0.00000155	0.00280000	AT3G48570.1	protein transport protein SEC61 gamma subunit
6.70	0.00000287	0.00433333	AT3G13845.1	unknown protein [AT3G13845.1]
6.48	0.00000686	0.00794872	AT3G55850.2	LAF3/LAF3 ISF1/LAF3 ISF2 (LONG AFTER FAR-RED 3); hydrolase [AT3G55850.2]
6.38	0.00000243	0.00379310	AT1G16515.1	unknown protein [AT1G16515.1]
6.37	0.00000597	0.00750000	AT5G67600.1	unknown protein [AT5G67600.1]
6.34	0.00000575	0.00742857	AT1G02450.1	NIMIN-1/NIMIN1; protein binding [AT1G02450.1]
6.33	0.00003008	0.01581395	AT3G22240.1	unknown protein [AT3G22240.1]
6.32	0.00000376	0.00548387	AT5G64880.1	unknown protein [AT5G64880.1]
6.25	0.00000885	0.00930233	AT2G24040.1	hydrophobic protein
6.23	0.00000487	0.00647059	AT3G06125.2	other RNA [AT3G06125.2]
6.22	0.00000929	0.00913043	AT1G08115.1	snRNA [AT1G08115.1]
6.20	0.00000730	0.00825000	AT4G21620.1	glycine-rich protein [AT4G21620.1]
6.16	0.00001172	0.01000000	AT2G07774.1	unknown protein [AT2G07774.1]
6.10	0.00001194	0.00981818	AT5G54075.1	U3D; snoRNA [AT5G54075.1]
6.09	0.00000885	0.00909091	AT1G77540.1	Encodes a H3/H4 histone acetyltransferase. Belongs to the GNAT family
6.06	0.00001017	0.00938776	AT5G46530.1	AWPM-19-like membrane family protein [AT5G46530.1]
6.01	0.00000862	0.00928571	AT4G07408.1	unknown protein [AT4G07408.1]
6.00	0.00000973	0.00936170	AT3G57450.1	similar to unnamed protein product [Vitis vinifera] (GB:CAO40798.1) [AT3G57450.1]
5.92	0.00001194	0.01000000	AT2G41200.1	similar to hypothetical protein MtrDRAFT_AC147961g27v2 [Medicago truncatula] (GB:ABD28332.2); contains domain EF-hand (SSF47473) [AT2G41200.1]
5.91	0.00001968	0.01253521	AT1G15405.1	other RNA [AT1G15405.1]
5.87	0.00001570	0.01163934	AT4G15258.1	SNOR37-2; snoRNA [AT4G15258.1]
5.85	0.00001371	0.01068966	AT3G10190.1	calmodulin
5.83	0.00001548	0.01166667	AT5G39240.1	similar to unknown protein [Arabidopsis thaliana] (TAIR:AT3G29370.1) [AT5G39240.1]
5.83	0.00000995	0.00937500	AT3G55170.1	60S ribosomal protein L35 (RPL35C) [AT3G55170.1]
5.76	0.00001725	0.01181818	AT3G02515.1	transposable element gene [AT3G02515.1]
5.75	0.00001084	0.00942308	AT2G43540.1	similar to hypothetical protein [Vitis vinifera] (GB:CAN65294.1) [AT2G43540.1]
5.71	0.00000376	0.00531250	AT1G07820.1	histone H4 [AT1G07820.1]
5.69	0.00001902	0.01246377	AT2G26355.1	other RNA [AT2G26355.1]
5.67	0.00002764	0.01543210	AT1G08115.1	snRNA [AT1G08115.1]
5.67	0.00002234	0.01294872	AT2G26355.1	other RNA [AT2G26355.1]
5.65	0.00001703	0.01203125	AT4G39795.1	senescence-associated protein-related [AT4G39795.1]
5.65	0.00001968	0.01219178	AT3G23805.1	RALFL24 (RALF-LIKE 24) [AT3G23805.1]
5.64	0.00000730	0.00804878	ATCG00650.1	chloroplast-encoded ribosomal protein S18 [ATCG00650.1]
5.59	0.00003030	0.01556818	AT5G35480.1	unknown protein [AT5G35480.1]
5.54	0.00002079	0.01236842	AT2G14560.2	similar to unknown protein [Arabidopsis thaliana] (TAIR:AT1G33840.1); similar to unnamed protein product [Vitis vinifera] (GB:CAO48825.1); contains InterPro domain Protein of unknown function DUF567 (InterPro:IPR007612) [AT2G14560.2]
5.52	0.00003118	0.01532609	AT3G25870.1	similar to unknown protein [Arabidopsis thaliana] (TAIR:AT1G13360.1); similar to unknown [Populus trichocarpa] (GB:ABK92948.1) [AT3G25870.1]
5.51	0.00001482	0.01135593	AT4G08555.1	unknown protein [AT4G08555.1]
5.41	0.00001946	0.01257143	AT5G44170.1	similar to Expressed protein [Arabidopsis thaliana] (TAIR:AT1G08125.1); similar to hypothetical protein [Vitis vinifera] (GB:CAN60171.1); contains domain SSF53335 (SSF53335); contains domain PTHR14614 (PTHR14614) [AT5G44170.1]
5.39	0.00002234	0.01311688	AT5G21940.1	similar to unknown protein [Arabidopsis thaliana] (TAIR:AT3G43850.1); similar to unknown [Populus trichocarpa] (GB:ABK93792.1) [AT5G21940.1]
5.37	0.00003162	0.01505263	AT5G35935.1	transposable element gene [AT5G35935.1]
5.37	0.00001283	0.01017544	AT5G03345.1	similar to unnamed protein product [Vitis vinifera] (GB:CAO18191.1); contains domain PTHR21181 (PTHR21181); contains domain PTHR21181:SF6 (PTHR21181:SF6) [AT5G03345.1]
5.34	0.00002012	0.01213333	AT3G58850.1	PAR2 (PHY RAPIDLY REGULATED 2); transcription regulator [AT3G58850.1]
5.31	0.00002278	0.01303797	AT5G20670.1	similar to unknown protein [Arabidopsis thaliana] (TAIR:AT1G72510.1); similar to unknown protein [Arabidopsis thaliana] (TAIR:AT1G72510.2); similar to hypothetical protein [Vitis vinifera] (GB:CAN71382.1); contains InterPro domain Protein of unknown function DUF1677, plant (InterPro:IPR012876) [AT5G20670.1]
5.29	0.00001039	0.00940000	AT5G44010.1	similar to unknown protein [Oryza sativa (japonica cultivar-group)] (GB:BAD21667.1); similar to Os02g0814600 [Oryza sativa (japonica cultivar-group)] (GB:NP_001048494.1) [AT5G44010.1]
5.29	0.00002853	0.01535714	AT5G16250.1	similar to unknown protein [Arabidopsis thaliana] (TAIR:AT3G02640.1); similar to unnamed protein product [Vitis vinifera] (GB:CAO50168.1) [AT5G16250.1]
5.28	0.00002853	0.01554217	AT1G65520.1	enoyl-CoA hydratase/isomerase family protein [AT1G65520.1]
5.24	0.00000686	0.00815789	AT2G46490.1	similar to unknown protein [Arabidopsis thaliana] (TAIR:AT5G35110.1); similar to hypothetical protein [Vitis vinifera] (GB:CAN80242.1) [AT2G46490.1]
5.24	0.00003030	0.01574713	AT3G44020.1	thylakoid lumenal P17.1 protein [AT3G44020.1]
5.23	0.00001592	0.01161290	AT2G15050.2	LTP; lipid binding [AT2G15050.2]
5.20	0.00003229	0.01520833	AT4G02380.1	SAG21 (SENESCENCE-ASSOCIATED GENE 21) [AT4G02380.1]
5.19	0.00002919	0.01552941	AT4G29735.1	similar to unknown [Populus trichocarpa] (GB:ABK94590.1); contains InterPro domain Protein of unknown function UPF0197 (InterPro:IPR007915) [AT4G29735.1]
5.18	0.00001061	0.00941176	AT2G32210.1	similar to unknown protein [Arabidopsis thaliana] (TAIR:AT2G32190.1); similar to unknown [Populus trichocarpa] (GB:ABK92801.1); contains domain PD188784 (PD188784) [AT2G32210.1]
5.11	0.00005197	0.02079646	AT1G79075.1	other RNA [AT1G79075.1]
5.10	0.00005042	0.02035714	AT1G31835.1	unknown protein [AT1G31835.1]
5.07	0.00003273	0.01525773	AT5G23460.1	unknown protein [AT5G23460.1]
5.07	0.00004401	0.01877358	AT4G14548.1	other RNA [AT4G14548.1]
5.01	0.00003030	0.01505495	AT3G44260.1	CCR4-NOT transcription complex protein
4.97	0.00004379	0.01885714	AT5G42850.1	electron carrier/ protein disulfide oxidoreductase [AT5G42850.1]
4.95	0.00003118	0.01516129	AT1G18000.1	similar to unknown protein [Arabidopsis thaliana] (TAIR:AT1G18010.1); similar to unnamed protein product [Vitis vinifera] (GB:CAO48549.1); contains InterPro domain Protein of unknown function DUF895, eukaryotic (InterPro:IPR010291); contains InterPro domain MFS general substrate transporter (InterPro:IPR016196) [AT1G18000.1]
4.91	0.00007497	0.02587786	AT2G22122.1	unknown protein [AT2G22122.1]
4.89	0.00003693	0.01670000	AT5G40730.1	AGP24 (ARABINOGALACTAN PROTEIN 24) [AT5G40730.1]
4.87	0.00007806	0.02614815	AT1G52342.1	unknown protein [AT1G52342.1]
4.85	0.00003428	0.01581633	AT3G44735.1	PSK1 (PHYTOSULFOKINE 3 PRECURSOR); growth factor [AT3G44735.1]
4.85	0.00004622	0.01935185	AT5G05950.1	MEE60 (maternal effect embryo arrest 60) [AT5G05950.1]
4.83	0.00005529	0.02118644	AT2G21188.1	other RNA [AT2G21188.1]
4.82	0.00001681	0.01206349	AT5G03460.1	similar to unknown [Populus trichocarpa] (GB:ABK93498.1) [AT5G03460.1]
4.82	0.00001990	0.01216216	TA27775_3702	AY054254 AT4g37930/F20D10_50 {Arabidopsis thaliana} (exp=-1; wgp=0; cg=0), partial (20%) [TC306065]
4.81	0.00002654	0.01500000	AT5G16110.1	similar to unknown protein [Arabidopsis thaliana] (TAIR:AT3G02555.1); similar to hypothetical protein [Cleome spinosa] (GB:ABD96917.1) [AT5G16110.1]
4.79	0.00007298	0.02598425	AT1G65490.1	similar to unknown protein [Arabidopsis thaliana] (TAIR:AT1G65486.1) [AT1G65490.1]
4.79	0.00001194	0.00964286	ATMG01080.1	subunit 9 of mitochondrial F0-ATPase [ATMG01080.1]
4.78	0.00003826	0.01679612	AT1G47400.1	similar to unknown protein [Arabidopsis thaliana] (TAIR:AT1G47395.1) [AT1G47400.1]
4.76	0.00007718	0.02624060	AT4G24370.1	unknown protein [AT4G24370.1]
4.76	0.00007917	0.02632353	AT1G23100.1	10 kDa chaperonin
4.74	0.00002853	0.01573171	BX826725	Arabidopsis thaliana Full-length cDNA Complete sequence from clone GSLTFB58ZB06 of Flowers and buds of strain col-0 of Arabidopsis thaliana (thale cress) [BX826725]
4.72	0.00007364	0.02581395	AT2G31230.1	ATERF15 (ETHYLENE-RESPONSIVE ELEMENT BINDING FACTOR 15); DNA binding / transcription activator/ transcription factor [AT2G31230.1]
4.72	0.00004931	0.02009009	AT5G47455.4	similar to unknown protein [Arabidopsis thaliana] (TAIR:AT4G17310.1); similar to transcription factor [Arabidopsis thaliana] (TAIR:AT4G17310.2); similar to hypothetical protein 25.t00029 [Brassica oleracea] (GB:ABD64980.1) [AT5G47455.4]
4.70	0.00008934	0.02767123	AT5G65870.1	ATPSK5 (PHYTOSULFOKINE 5 PRECURSOR); growth factor [AT5G65870.1]
4.68	0.00003140	0.01510638	AT2G23120.1	similar to unknown protein [Arabidopsis thaliana] (TAIR:AT2G23110.1) [AT2G23120.1]
4.68	0.00008956	0.02755102	AT3G56360.1	similar to unknown protein [Arabidopsis thaliana] (TAIR:AT5G05250.1); similar to unnamed protein product [Vitis vinifera] (GB:CAO41488.1) [AT3G56360.1]
4.67	0.00008337	0.02673759	AT3G27030.1	similar to unknown protein [Arabidopsis thaliana] (TAIR:AT5G40970.1); similar to hypothetical protein [Vitis vinifera] (GB:CAN81100.1) [AT3G27030.1]
4.66	0.00010460	0.02849398	AT3G15353.1	MT3 (METALLOTHIONEIN 3) [AT3G15353.1]
4.66	0.00009863	0.02877419	AT1G52347.1	other RNA [AT1G52347.1]
4.65	0.00006988	0.02528000	AT5G47700.1	60S acidic ribosomal protein P1 (RPP1C) [AT5G47700.1]
4.65	0.00005462	0.02129310	AT5G08760.1	unknown protein [AT5G08760.1]
4.64	0.00006656	0.02447154	AT1G55330.1	AGP21 (ARABINOGALACTAN PROTEIN 21) [AT1G55330.1]
4.64	0.00008050	0.02618705	AT5G07960.1	Identical to UPF0139 protein At5g07960 [Arabidopsis Thaliana] (GB:Q9SD88); similar to unknown [Populus trichocarpa] (GB:ABK93624.1); contains InterPro domain Protein of unknown function UPF0139 (InterPro:IPR005351) [AT5G07960.1]
4.64	0.00010150	0.02850932	AT3G52360.1	similar to unknown protein [Arabidopsis thaliana] (TAIR:AT2G35850.1); similar to unnamed protein product [Vitis vinifera] (GB:CAO39911.1) [AT3G52360.1]
4.64	0.00008912	0.02798611	AT1G51355.1	similar to hypothetical protein [Vitis vinifera] (GB:CAN73276.1); similar to unnamed protein product [Vitis vinifera] (GB:CAO21905.1) [AT1G51355.1]
4.64	0.00011389	0.03065476	AT5G60460.1	sec61beta family protein [AT5G60460.1]
4.63	0.00008580	0.02732394	AT1G58150.1	unknown protein [AT1G58150.1]
4.62	0.00012517	0.03252874	AT1G52347.1	other RNA [AT1G52347.1]
4.61	0.00010438	0.02878049	AT1G58590.1	other RNA [AT1G58590.1]
4.60	0.00014772	0.03443299	ATCG01040.1	hypothetical protein [ATCG01040.1]
4.60	0.00009996	0.02897436	AT2G20724.1	pseudogene of unknown protein [AT2G20724.1]
4.58	0.00011544	0.03070588	AT1G68500.1	similar to hypothetical protein [Vitis vinifera] (GB:CAN66643.1) [AT1G68500.1]
4.58	0.00001902	0.01264706	AT4G38490.1	similar to Os09g0450200 [Oryza sativa (japonica cultivar-group)] (GB:NP_001063325.1); similar to hypothetical protein OsI_030553 [Oryza sativa (indica cultivar-group)] (GB:EAZ09321.1) [AT4G38490.1]
4.57	0.00010261	0.02864198	AT3G48115.1	other RNA [AT3G48115.1]
4.55	0.00010460	0.02866667	AT1G78020.1	senescence-associated protein-related [AT1G78020.1]
4.53	0.00012893	0.03312500	AT5G40395.1	U6acat; snRNA [AT5G40395.1]
4.52	0.00009531	0.02854305	AT5G53045.1	similar to Os02g0305800 [Oryza sativa (japonica cultivar-group)] (GB:NP_001046636.1); similar to unnamed protein product [Vitis vinifera] (GB:CAO48637.1); contains InterPro domain Transcription factor Pcc1 (InterPro:IPR015419) [AT5G53045.1]
4.52	0.00005396	0.02121739	AT1G73790.1	similar to unknown protein [Arabidopsis thaliana] (TAIR:AT4G09550.1); similar to unknown [Populus trichocarpa] (GB:ABK92804.1) [AT1G73790.1]
4.51	0.00008779	0.02776224	AT2G41420.1	proline-rich family protein [AT2G41420.1]
4.51	0.00009575	0.02848684	AT3G07910.1	similar to unnamed protein product [Vitis vinifera] (GB:CAO16842.1) [AT3G07910.1]
4.49	0.00009376	0.02826667	AT3G56360.1	similar to unknown protein [Arabidopsis thaliana] (TAIR:AT5G05250.1); similar to unnamed protein product [Vitis vinifera] (GB:CAO41488.1) [AT3G56360.1]
4.48	0.00001725	0.01164179	AT1G36240.1	60S ribosomal protein L30 (RPL30A) [AT1G36240.1]
4.47	0.00012583	0.03251429	AT3G11591.1	unknown protein [AT3G11591.1]
4.47	0.00013047	0.03314607	AT5G38610.1	invertase/pectin methylesterase inhibitor family protein [AT5G38610.1]
4.46	0.00010283	0.02852761	AT3G08520.1	60S ribosomal protein L41 (RPL41D) [AT3G08520.1]
4.46	0.00015015	0.03482051	AT4G23870.1	similar to unknown protein [Arabidopsis thaliana] (TAIR:AT4G11020.1) [AT4G23870.1]
4.44	0.00005882	0.02198347	AT3G13520.1	AGP12 (ARABINOGALACTAN PROTEIN 12) [AT3G13520.1]
4.44	0.00014131	0.03454054	AT3G23170.1	similar to unknown protein [Arabidopsis thaliana] (TAIR:AT4G14450.1) [AT3G23170.1]
4.43	0.00010062	0.02879747	AT4G12970.1	similar to unnamed protein product [Vitis vinifera] (GB:CAO17947.1) [AT4G12970.1]
4.42	0.00013335	0.03368715	AT3G49780.1	ATPSK4 (PHYTOSULFOKINE 4 PRECURSOR); growth factor [AT3G49780.1]
4.42	0.00013888	0.03431694	AT5G58650.1	PSY1 (PLANT PEPTIDE CONTAINING SULFATED TYROSINE 1) [AT5G58650.1]
4.41	0.00016829	0.03641148	AT2G46192.1	other RNA [AT2G46192.1]
4.40	0.00014241	0.03425532	AT1G24147.1	unknown protein [AT1G24147.1]
4.38	0.00012096	0.03180233	AT3G61640.1	AGP20 (ARABINOGALACTAN PROTEIN 20) [AT3G61640.1]
4.38	0.00018355	0.03755656	AT1G79040.1	PSBR (photosystem II subunit R) [AT1G79040.1]
4.37	0.00016475	0.03634146	AT1G15885.1	unknown protein [AT1G15885.1]
4.37	0.00009288	0.02818792	AT2G02130.1	LCR68/PDF2.3 (Low-molecular-weight cysteine-rich 68); protease inhibitor [AT2G02130.1]
4.37	0.00014175	0.03427807	AT5G14105.1	similar to hypothetical protein [Vitis vinifera] (GB:CAN83318.1) [AT5G14105.1]
4.37	0.00016608	0.03628019	AT4G15910.1	ATDI21 (Arabidopsis thaliana drought-induced 21) [AT4G15910.1]
4.36	0.00017514	0.03700935	AT3G20680.1	similar to predicted protein [Physcomitrella patens subsp. patens] (GB:EDQ77462.1); similar to Os05g0500400 [Oryza sativa (japonica cultivar-group)] (GB:NP_001055963.1) [AT3G20680.1]
4.35	0.00021318	0.04119658	AT3G12830.1	auxin-responsive family protein [AT3G12830.1]
4.34	0.00014485	0.03429319	AT3G14430.1	similar to unnamed protein product [Vitis vinifera] (GB:CAO60894.1) [AT3G14430.1]
4.33	0.00003030	0.01539326	AT1G32860.1	glycosyl hydrolase family 17 protein [AT1G32860.1]
4.30	0.00019483	0.03933036	AT4G22620.1	auxin-responsive family protein [AT4G22620.1]
4.29	0.00014131	0.03435484	AT4G14010.1	RALFL32 (RALF-LIKE 32) [AT4G14010.1]
4.29	0.00020279	0.04021930	AT4G29020.1	glycine-rich protein [AT4G29020.1]
4.28	0.00014264	0.03412698	AT2G30766.1	unknown protein [AT2G30766.1]
4.27	0.00011787	0.03116959	AT2G45450.1	ZPR1 (LITTLE ZIPPER 1); protein binding [AT2G45450.1]
4.27	0.00012915	0.03299435	AT2G29995.1	similar to unknown protein [Arabidopsis thaliana] (TAIR:AT1G07175.1) [AT2G29995.1]
4.27	0.00017581	0.03697674	AT5G24980.1	similar to unknown protein [Arabidopsis thaliana] (TAIR:AT5G10745.1); similar to unnamed protein product [Vitis vinifera] (GB:CAO14545.1) [AT5G24980.1]
4.26	0.00003804	0.01686275	AT5G36290.1	similar to unknown protein [Arabidopsis thaliana] (TAIR:AT1G25520.1); similar to unnamed protein product [Vitis vinifera] (GB:CAO22988.1); contains InterPro domain Protein of unknown function UPF0016; (InterPro:IPR001727) [AT5G36290.1]
4.26	0.00005838	0.02200000	AT2G27130.1	protease inhibitor/seed storage/lipid transfer protein (LTP) family protein [AT2G27130.1]
4.26	0.00020478	0.04026087	AT3G15353.1	MT3 (METALLOTHIONEIN 3) [AT3G15353.1]
4.25	0.00015038	0.03469388	AT2G33855.1	similar to unnamed protein product [Vitis vinifera] (GB:CAO66402.1) [AT2G33855.1]
4.25	0.00016475	0.03651961	AT3G47480.1	calcium-binding EF hand family protein [AT3G47480.1]
4.24	0.00008027	0.02630435	AT2G46330.1	AGP16 (ARABINOGALACTAN PROTEIN 16) [AT2G46330.1]
4.23	0.00018355	0.03772727	AT2G19350.1	similar to unknown protein [Arabidopsis thaliana] (TAIR:AT4G29850.1); similar to hypothetical protein [Vitis vinifera] (GB:CAN75495.1); contains InterPro domain Protein of unknown function DUF872, eukaryotic (InterPro:IPR008590) [AT2G19350.1]
4.22	0.00006701	0.02443548	AT1G67860.1	similar to unknown protein [Arabidopsis thaliana] (TAIR:AT1G67865.1) [AT1G67860.1]
4.22	0.00017736	0.03712963	AT5G65495.1	unknown protein [AT5G65495.1]
4.20	0.00014662	0.03435233	AT2G18350.1	ATHB24 (ARABIDOPSIS THALIANA HOMEOBOX PROTEIN 24); DNA binding / transcription factor [AT2G18350.1]
4.20	0.00007298	0.02619048	AT2G24790.1	COL3 (CONSTANS-LIKE 3); protein binding / transcription factor/ zinc ion binding [AT2G24790.1]
4.19	0.00014087	0.03461957	AT3G52630.1	similar to unknown protein [Arabidopsis thaliana] (TAIR:AT4G18590.1); similar to unknown [Populus trichocarpa] (GB:ABK94610.1); contains InterPro domain Replication factor A protein 3 (InterPro:IPR013970); contains InterPro domain Nucleic acid-binding, OB-fold-like (InterPro:IPR016027) [AT3G52630.1]
4.18	0.00027598	0.04605166	AT3G22235.1	unknown protein [AT3G22235.1]
4.17	0.00020809	0.04056034	AT5G47060.1	senescence-associated protein-related [AT5G47060.1]
4.17	0.00020257	0.04035242	AT1G32928.1	similar to unknown protein [Arabidopsis thaliana] (TAIR:AT1G32920.1) [AT1G32928.1]
4.15	0.00026935	0.04596226	AT3G17185.1	TAS3/TASIR-ARF (TRANS-ACTING SIRNA3); other RNA [AT3G17185.1]
4.15	0.00022512	0.04224066	AT1G34418.1	other RNA [AT1G34418.1]
4.15	0.00014485	0.03411458	AT5G53030.1	similar to unknown protein [Arabidopsis thaliana] (TAIR:AT4G27810.1); similar to hypothetical protein [Vitis vinifera] (GB:CAN71155.1) [AT5G53030.1]
4.14	0.00021539	0.04109705	AT5G65207.1	similar to unknown protein [Arabidopsis thaliana] (TAIR:AT5G10040.1); similar to 80A08_3 [Brassica rapa subsp. pekinensis] (GB:AAZ67588.1) [AT5G65207.1]
4.14	0.00013777	0.03441989	AT5G18080.1	auxin-responsive protein
4.14	0.00004644	0.01926606	AT3G44260.1	CCR4-NOT transcription complex protein
4.13	0.00016121	0.03608911	AT3G43980.1	40S ribosomal protein S29 (RPS29A) [AT3G43980.1]
4.12	0.00021163	0.04107296	AT2G45695.1	similar to unknown protein [Arabidopsis thaliana] (TAIR:AT3G61113.1); similar to hypothetical protein [Vitis vinifera] (GB:CAN82245.1); similar to unnamed protein product [Vitis vinifera] (GB:CAO24464.1); contains InterPro domain Ubiquitin-related modifier 1 (InterPro:IPR017188); contains InterPro domain Molybdopterin synthase/thiamin biosynthesis sulphur carrier, beta-grasp (InterPro:IPR016155);…
4.11	0.00025874	0.04606299	AT3G60080.1	zinc finger (C3HC4-type RING finger) family protein [AT3G60080.1]
4.10	0.00004732	0.01945455	AT5G64130.1	similar to unknown protein [Arabidopsis thaliana] (TAIR:AT1G69510.2); similar to unknown protein [Arabidopsis thaliana] (TAIR:AT1G69510.1); similar to unknown protein [Arabidopsis thaliana] (TAIR:AT1G69510.3); similar to hypothetical protein [Vitis vinifera] (GB:CAN80447.1); contains InterPro domain Lg106-like (InterPro:IPR012482) [AT5G64130.1]
4.09	0.00015789	0.03587940	AT5G05250.1	similar to unknown protein [Arabidopsis thaliana] (TAIR:AT3G56360.1); similar to unnamed protein product [Vitis vinifera] (GB:CAO41488.1) [AT5G05250.1]
4.09	0.00021429	0.04105932	AT1G27350.1	similar to unknown protein [Arabidopsis thaliana] (TAIR:AT1G27330.1); similar to membrane protein [Brassica juncea] (GB:AAT38818.1); contains InterPro domain Ribosome associated membrane RAMP4 (InterPro:IPR010580) [AT1G27350.1]
4.08	0.00015325	0.03517766	AT5G03455.1	CDC25 [AT5G03455.1]
4.07	0.00017072	0.03676190	AT5G19030.3	RNA recognition motif (RRM)-containing protein [AT5G19030.3]
4.07	0.00027510	0.04607407	AT1G78030.1	similar to glycine-rich protein [Arabidopsis thaliana] (TAIR:AT4G37900.1) [AT1G78030.1]
4.07	0.00005462	0.02111111	AT2G36870.1	xyloglucan:xyloglucosyl transferase
4.06	0.00019770	0.03955752	AT3G44010.1	40S ribosomal protein S29 (RPS29B) [AT3G44010.1]
4.06	0.00030429	0.04862191	AT5G24105.1	AGP41 [AT5G24105.1]
4.06	0.00025741	0.04600791	AT5G18150.1	similar to unknown protein [Arabidopsis thaliana] (TAIR:AT5G14602.1); similar to unnamed protein product [Vitis vinifera] (GB:CAO23480.1); contains domain PTHR12133 (PTHR12133) [AT5G18150.1]
4.02	0.00025520	0.04579365	AT1G77885.1	unknown protein [AT1G77885.1]
4.01	0.00017271	0.03701422	AT1G22270.1	Identical to TRM112-like protein At1g22270 [Arabidopsis Thaliana] (GB:Q8LFJ5;GB:Q9LME3); similar to unknown protein [Arabidopsis thaliana] (TAIR:AT1G78190.1); similar to unknown [Picea sitchensis] (GB:ABK23797.1); contains InterPro domain Protein of unknown function DUF343 (InterPro:IPR005651) [AT1G22270.1]
4.01	0.00022357	0.04230126	AT3G13910.1	similar to unknown protein [Arabidopsis thaliana] (TAIR:AT2G19460.1); similar to unknown [Populus trichocarpa] (GB:ABK95751.1) [AT3G13910.1]
4.00	0.00016696	0.03629808	AT1G67265.1	DVL3/RTFL21 (ROTUNDIFOLIA LIKE 21) [AT1G67265.1]
4.00	0.00024149	0.04421053	AT5G44582.1	similar to unknown protein [Arabidopsis thaliana] (TAIR:AT5G44580.1) [AT5G44582.1]
4.00	0.00030341	0.04865248	AT5G18030.1	auxin-responsive protein
4.00	0.00025343	0.04565737	AT5G62900.1	similar to unknown protein [Arabidopsis thaliana] (TAIR:AT5G50090.1); similar to Os09g0381600 [Oryza sativa (japonica cultivar-group)] (GB:NP_001063061.1); similar to unnamed protein product [Vitis vinifera] (GB:CAO40951.1) [AT5G62900.1]
3.99	0.00030473	0.04852113	AT3G52105.1	similar to unknown [Populus trichocarpa] (GB:ABK93876.1) [AT3G52105.1]
3.98	0.00027200	0.04589552	AT5G44580.1	similar to unknown protein [Arabidopsis thaliana] (TAIR:AT5G44582.1) [AT5G44580.1]
3.98	0.00006015	0.02229508	AT4G39840.1	similar to unnamed protein product [Vitis vinifera] (GB:CAO21162.1); similar to unnamed protein product [Vitis vinifera] (GB:CAO48661.1) [AT4G39840.1]
3.96	0.00029478	0.04812274	AT1G29640.1	similar to unknown protein [Arabidopsis thaliana] (TAIR:AT2G34340.1); similar to unknown [Cucumis melo] (GB:ABQ53634.1); contains InterPro domain Protein of unknown function DUF584 (InterPro:IPR007608) [AT1G29640.1]
3.96	0.00029191	0.04782609	AT3G06125.3	other RNA [AT3G06125.3]
3.95	0.00016519	0.03626214	AT1G31170.2	ATSRX/SRX (SULFIREDOXIN) [AT1G31170.2]
3.94	0.00008094	0.02614286	AT4G22690.1	CYP706A1 (cytochrome P450, family 706, subfamily A, polypeptide 1); oxygen binding [AT4G22690.1]
3.94	0.00026824	0.04612167	AT1G19910.1	AVA-P2 (vacuolar-H+-pumping ATPase 16 kDa proteolipid subunit 2); ATPase [AT1G19910.1]
3.93	0.00015745	0.03595960	AT5G08040.1	TOM5 (MITOCHONDRIAL IMPORT RECEPTOR SUBUNIT TOM5 HOMOLOG) [AT5G08040.1]
3.92	0.00024569	0.04444000	AT1G23150.1	similar to unknown protein [Arabidopsis thaliana] (TAIR:AT1G70780.1); similar to unnamed protein product [Vitis vinifera] (GB:CAO42314.1); similar to unknown [Populus trichocarpa x Populus deltoides] (GB:ABK96329.1) [AT1G23150.1]
3.92	0.00017426	0.03699531	AT2G07707.1	Identical to ATP synthase protein YMF19 (YMF19) [Arabidopsis Thaliana] (GB:P93303;GB:Q4PL89); similar to Putative ATP synthase protein YMF19 (Mitochondrial protein YMF19) (GB:Q03152); contains InterPro domain Protein of unknown function DUF1082, plant mitochondria (InterPro:IPR009455); contains InterPro domain ATPase, F0 complex, subunit 8, mitochondrial, plant; (InterPro:IPR003319) [AT2G07707.1]
3.92	0.00031579	0.04975610	AT5G63905.1	unknown protein [AT5G63905.1]
3.91	0.00017293	0.03688679	AT4G21740.1	unknown protein [AT4G21740.1]
3.89	0.00026117	0.04631373	AT2G01540.1	C2 domain-containing protein [AT2G01540.1]
3.88	0.00027267	0.04583643	AT2G43150.1	proline-rich extensin-like family protein [AT2G43150.1]
3.87	0.00022534	0.04210744	AT3G21890.1	zinc finger (B-box type) family protein [AT3G21890.1]
3.87	0.00019748	0.03968889	AT5G50335.1	unknown protein [AT5G50335.1]
3.85	0.00028328	0.04675182	AT2G41420.1	proline-rich family protein [AT2G41420.1]
3.84	0.00026294	0.04626459	AT4G16695.1	similar to unnamed protein product [Vitis vinifera] (GB:CAO39966.1) [AT4G16695.1]
3.82	0.00007519	0.02575758	AT3G19680.1	similar to unknown protein [Arabidopsis thaliana] (TAIR:AT1G50040.1); similar to unnamed protein product [Vitis vinifera] (GB:CAO61535.1); contains InterPro domain Protein of unknown function DUF1005 (InterPro:IPR010410) [AT3G19680.1]
3.80	0.00026714	0.04628352	AT3G56705.1	U2.6; snRNA [AT3G56705.1]
3.78	0.00029743	0.04838129	AT3G05800.1	transcription factor [AT3G05800.1]
3.77	0.00028063	0.04648352	AT3G22231.1	PCC1 (PATHOGEN AND CIRCADIAN CONTROLLED 1) [AT3G22231.1]
3.76	0.00018554	0.03779279	AT5G06760.1	late embryogenesis abundant group 1 domain-containing protein / LEA group 1 domain-containing protein [AT5G06760.1]
3.75	0.00007408	0.02576923	AT1G30757.1	unknown protein [AT1G30757.1]
3.73	0.00022800	0.04225410	AT5G18010.1	auxin-responsive protein
3.73	0.00017890	0.03711009	AT2G45170.2	AtATG8e (AUTOPHAGY 8E); microtubule binding [AT2G45170.2]
3.72	0.00007939	0.02620438	AT5G24570.1	unknown protein [AT5G24570.1]
3.71	0.00024458	0.04459677	AT5G25240.1	similar to NHL repeat-containing protein [Arabidopsis thaliana] (TAIR:AT5G14890.1); similar to unnamed protein product [Vitis vinifera] (GB:CAO67727.1) [AT5G25240.1]
3.71	0.00028483	0.04683636	AT4G29735.1	similar to unknown [Populus trichocarpa] (GB:ABK94590.1); contains InterPro domain Protein of unknown function UPF0197 (InterPro:IPR007915) [AT4G29735.1]
3.69	0.00009664	0.02856209	AT3G20015.1	pepsin A [AT3G20015.1]
3.64	0.00022092	0.04197479	AT1G65295.1	similar to unknown protein [Arabidopsis thaliana] (TAIR:AT5G01015.1); similar to unnamed protein product [Vitis vinifera] (GB:CAO22991.1) [AT1G65295.1]
3.64	0.00013843	0.03439560	AT4G17790.1	similar to unknown protein [Arabidopsis thaliana] (TAIR:AT1G71940.1); similar to hypothetical protein 23.t00026 [Brassica oleracea] (GB:ABD65614.1); contains InterPro domain SNARE associated Golgi protein (InterPro:IPR015414) [AT4G17790.1]
3.63	0.00024547	0.04457831	AT5G24655.1	similar to unknown protein [Arabidopsis thaliana] (TAIR:AT5G24660.1); similar to unknown protein [Brassica rapa subsp. pekinensis] (GB:AAQ92331.1) [AT5G24655.1]
3.58	0.00027200	0.04606742	AT5G57110.1	ACA8 (AUTOINHIBITED CA2+ -ATPASE, ISOFORM 8); calcium-transporting ATPase/ calmodulin binding [AT5G57110.1]
3.54	0.00011300	0.03059880	AT1G35430.1	similar to unknown [Populus trichocarpa] (GB:ABK93332.1) [AT1G35430.1]
3.52	0.00026227	0.04632812	AT5G17610.1	similar to unknown [Populus trichocarpa] (GB:ABK94626.1) [AT5G17610.1]
3.49	0.00013578	0.03411111	AT5G02550.1	unknown protein [AT5G02550.1]
3.43	0.00015944	0.03587065	AT2G31610.1	40S ribosomal protein S3 (RPS3A) [AT2G31610.1]
3.41	0.00016210	0.03610837	AT5G64170.1	dentin sialophosphoprotein-related [AT5G64170.1]
3.40	0.00015856	0.03585000	AT5G17380.1	pyruvate decarboxylase family protein [AT5G17380.1]
3.39	0.00023131	0.04269388	TA29821_3702	O23254_ARATH (O23254) Serine hydroxymethyltransferase (Serine methylase) (Glycine hydroxymethyltransferase) (SHMT) (AT4g13930/dl3005c)
3.37	0.00026736	0.04614504	BP660724	H2AV3_ARATH (Q9C944) Probable histone H2A variant 3 (H2A.F/Z 3)
3.33	0.00031468	0.04992982	AT4G30010.1	similar to unknown [Populus trichocarpa x Populus deltoides] (GB:ABK96249.1) [AT4G30010.1]
3.33	0.00020389	0.04026201	AT1G80180.1	similar to unknown protein [Arabidopsis thaliana] (TAIR:AT1G15400.2); similar to unknown protein [Arabidopsis thaliana] (TAIR:AT1G15400.3); similar to unknown protein [Arabidopsis thaliana] (TAIR:AT1G15400.1); similar to hypothetical protein MtrDRAFT_AC148340g12v2 [Medicago truncatula] (GB:ABD28396.1) [AT1G80180.1]
3.32	0.00019394	0.03932735	AT3G24190.1	ABC1 family protein [AT3G24190.1]
3.31	0.00031490	0.04979021	AT2G05380.1	GRP3S (GLYCINE-RICH PROTEIN 3 SHORT ISOFORM) [AT2G05380.1]
3.26	0.00026824	0.04594697	AT5G44860.1	similar to unknown protein [Arabidopsis thaliana] (TAIR:AT4G19950.1); similar to hypothetical protein MtrDRAFT_AC160516g6v2 [Medicago truncatula] (GB:ABN08773.1) [AT5G44860.1]
3.26	0.00022490	0.04237500	AT2G14247.1	Expressed protein [AT2G14247.1]
3.24	0.00026316	0.04612403	AT1G07490.1	DVL9/RTFL3 (ROTUNDIFOLIA LIKE 3) [AT1G07490.1]
3.22	0.00026625	0.04630769	AT4G16990.1	disease resistance protein (TIR-NBS class)
3.20	0.00029965	0.04856631	AT1G14870.1	Identical to Uncharacterized protein At1g14870 [Arabidopsis Thaliana] (GB:Q9LQU4); similar to unknown protein [Arabidopsis thaliana] (TAIR:AT5G35525.1); similar to unnamed protein product [Vitis vinifera] (GB:CAO42338.1); contains InterPro domain Aspartic acid and asparagine hydroxylation site (InterPro:IPR000152); contains InterPro domain Protein of unknown function Cys-rich (InterPro:IPR006461)…
3.18	0.00007762	0.02619403	AT1G23080.1	PIN7 (PIN-FORMED 7); auxin:hydrogen symporter/ transporter [AT1G23080.1]
3.17	0.00027886	0.04636029	AT2G41905.1	unknown protein [AT2G41905.1]
3.15	0.00030053	0.04853571	AT1G61730.1	DNA-binding storekeeper protein-related [AT1G61730.1]
3.10	0.00027178	0.04620301	AT5G57785.1	unknown protein [AT5G57785.1]
3.10	0.00026493	0.04625483	AT2G20790.1	protein binding / protein transporter [AT2G20790.1]
2.76	0.00023662	0.04349593	AT1G21350.1	antioxidant/ electron carrier/ oxidoreductase [AT1G21350.1]
2.70	0.00030208	0.04861210	AT3G23300.1	dehydration-responsive protein-related [AT3G23300.1]
2.57	0.00009708	0.02850649	AT4G13840.1	transferase family protein [AT4G13840.1]
Fold Change	pval (RankProd)	FDR (RankProd)	ProbeID	Description
-2.62	0.00011411	0.04410256	AT1G67090.2	RBCS1A; ribulose-bisphosphate carboxylase [AT1G67090.2]
-4.11	0.00016210	0.04698718	AT4G13495.2	other RNA [AT4G13495.2]
-4.14	0.00016409	0.04696203	AT1G64390.1	ATGH9C2 (ARABIDOPSIS THALIANA GLYCOSYL HYDROLASE 9C2); hydrolase, hydrolyzing O-glycosyl compounds [AT1G64390.1]
-4.16	0.00014684	0.04486486	AT3G30390.1	amino acid transporter family protein [AT3G30390.1]
-4.16	0.00016121	0.04703226	AT4G00780.1	meprin and TRAF homology domain-containing protein / MATH domain-containing protein [AT4G00780.1]
-4.17	0.00012030	0.04217054	AT3G14420.3	(S)-2-hydroxy-acid oxidase
-4.21	0.00017271	0.04881250	AT1G29670.1	GDSL-motif lipase/hydrolase family protein [AT1G29670.1]
-4.22	0.00014551	0.04506849	AT5G17920.2	ATCIMS (COBALAMIN-INDEPENDENT METHIONINE SYNTHASE) [AT5G17920.2]
-4.22	0.00013578	0.04323944	AT4G11570.2	haloacid dehalogenase-like hydrolase family protein [AT4G11570.2]
-4.23	0.00016785	0.04773585	AT2G41430.4	ERD15 (EARLY RESPONSIVE TO DEHYDRATION 15) [AT2G41430.4]
-4.24	0.00011698	0.04300813	AT1G20020.2	ATLFNR2 (LEAF FNR 2); poly(U) binding [AT1G20020.2]
-4.25	0.00017470	0.04906832	AT3G56650.1	thylakoid lumenal 20 kDa protein [AT3G56650.1]
-4.25	0.00015237	0.04532895	AT3G25770.1	AOC2 (ALLENE OXIDE CYCLASE 2) [AT3G25770.1]
-4.28	0.00016276	0.04687898	AT5G59910.1	HTB4; DNA binding [AT5G59910.1]
-4.28	0.00006214	0.03849315	ATCG00770.1	chloroplast 30S ribosomal protein S8 [ATCG00770.1]
-4.30	0.00008625	0.04382022	AT1G74470.1	geranylgeranyl reductase [AT1G74470.1]
-4.30	0.00014330	0.04500000	TA31510_3702	IM30_ARATH (O80796) Probable membrane-associated 30 kDa protein
-4.31	0.00015170	0.04573333	AT3G26070.1	plastid-lipid associated protein PAP / fibrillin family protein [AT3G26070.1]
-4.31	0.00012052	0.04192308	AT1G02280.2	TOC33 (PLASTID PROTEIN IMPORT 1) [AT1G02280.2]
-4.32	0.00013467	0.04319149	AT2G42590.2	GRF9 (GENERAL REGULATORY FACTOR 9); protein phosphorylated amino acid binding [AT2G42590.2]
-4.32	0.00014241	0.04503497	AT2G39730.1	RCA (RUBISCO ACTIVASE) [AT2G39730.1]
-4.33	0.00012627	0.04198529	AT1G75380.2	wound-responsive protein-related [AT1G75380.2]
-4.35	0.00014573	0.04482993	AT2G17360.1	40S ribosomal protein S4 (RPS4A) [AT2G17360.1]
-4.36	0.00012937	0.04239130	AT5G60360.3	AALP (ARABIDOPSIS ALEURAIN-LIKE PROTEASE) [AT5G60360.3]
-4.37	0.00014374	0.04482759	AT5G45390.1	CLPP4 (Clp protease proteolytic subunit 4); endopeptidase Clp [AT5G45390.1]
-4.38	0.00012937	0.04178571	AT3G01480.1	CYP38 (CYCLOPHILIN 38); peptidyl-prolyl cis-trans isomerase [AT3G01480.1]
-4.38	0.00012804	0.04226277	AT3G58680.1	ATMBF1B/MBF1B (MULTIPROTEIN BRIDGING FACTOR 1B); DNA binding / transcription coactivator [AT3G58680.1]
-4.41	0.00017868	0.04957055	AT5G46110.3	APE2 (ACCLIMATION OF PHOTOSYNTHESIS TO ENVIRONMENT); triose-phosphate transmembrane transporter [AT5G46110.3]
-4.43	0.00011278	0.04434783	AT1G55840.1	SEC14 cytosolic factor (SEC14) / phosphoglyceride transfer protein [AT1G55840.1]
-4.44	0.00012406	0.04186567	AT2G30860.2	ATGSTF9 (Arabidopsis thaliana Glutathione S-transferase (class phi) 9) [AT2G30860.2]
-4.44	0.00012937	0.04208633	AT2G25080.1	ATGPX1 (GLUTATHIONE PEROXIDASE 1); glutathione peroxidase [AT2G25080.1]
-4.45	0.00011101	0.04522523	AT5G48790.1	similar to unknown protein [Arabidopsis thaliana] (TAIR:AT1G73060.1); similar to unnamed protein product [Vitis vinifera] (GB:CAO49997.1) [AT5G48790.1]
-4.46	0.00009730	0.04356436	AT3G61440.2	ATCYSC1 (BETA-SUBSTITUTED ALA SYNTHASE 3;1) [AT3G61440.2]
-4.47	0.00008956	0.04402174	AT3G61470.1	LHCA2 (Photosystem I light harvesting complex gene 2); chlorophyll binding [AT3G61470.1]
-4.47	0.00011964	0.04293651	AT3G62030.1	ROC4 (ROTAMASE CYP 4); peptidyl-prolyl cis-trans isomerase [AT3G62030.1]
-4.47	0.00012163	0.04198473	AT1G20620.5	CAT3 (CATALASE 3); catalase [AT1G20620.5]
-4.48	0.00014816	0.04496644	AT5G24780.2	VSP1 (VEGETATIVE STORAGE PROTEIN 1) [AT5G24780.2]
-4.50	0.00010018	0.04441176	AT2G16280.1	very-long-chain fatty acid condensing enzyme
-4.51	0.00015170	0.04543046	AT5G01600.1	ATFER1 (FERRETIN 1); ferric iron binding [AT5G01600.1]
-4.52	0.00011057	0.04545455	AT1G13440.2	GAPC-2 [AT1G13440.2]
-4.52	0.00011411	0.04372881	AT5G25460.1	similar to unknown protein [Arabidopsis thaliana] (TAIR:AT5G11420.1); similar to unknown [Ricinus communis] (GB:CAB02653.1); contains InterPro domain Protein of unknown function DUF642 (InterPro:IPR006946) [AT5G25460.1]
-4.53	0.00011123	0.04412281	AT5G07090.1	40S ribosomal protein S4 (RPS4B) [AT5G07090.1]
-4.54	0.00011411	0.04448276	AT2G45740.1	PEX11D [AT2G45740.1]
-4.54	0.00007408	0.04187500	AT5G60390.3	elongation factor 1-alpha / EF-1-alpha [AT5G60390.3]
-4.55	0.00016077	0.04720779	AT1G78680.1	ATGGH2 (GAMMA-GLUTAMYL HYDROLASE 2); gamma-glutamyl hydrolase [AT1G78680.1]
-4.55	0.00009133	0.04302083	AT1G18540.1	60S ribosomal protein L6 (RPL6A) [AT1G18540.1]
-4.55	0.00011499	0.04369748	AT2G24020.1	similar to unknown protein [Arabidopsis thaliana] (TAIR:AT4G30620.1); similar to unknown [Picea sitchensis] (GB:ABK26000.1); similar to Os02g0180200 [Oryza sativa (japonica cultivar-group)] (GB:NP_001046090.1); contains InterPro domain Conserved hypothetical protein CHP00103 (InterPro:IPR004401) [AT2G24020.1]
-4.56	0.00007961	0.04285714	AT5G13650.2	elongation factor family protein [AT5G13650.2]
-4.57	0.00008226	0.04275862	AT3G55800.1	SBPASE (SEDOHEPTULOSE-BISPHOSPHATASE); phosphoric ester hydrolase/ sedoheptulose-bisphosphatase [AT3G55800.1]
-4.57	0.00011499	0.04333333	AT3G25920.1	RPL15 (ribosomal protein L15) [AT3G25920.1]
-4.58	0.00009266	0.04319588	AT3G46010.1	ADF1 (ACTIN DEPOLYMERIZING FACTOR 1) [AT3G46010.1]
-4.60	0.00009133	0.04393617	AT5G14740.3	CA2 (BETA CARBONIC ANHYDRASE 2); carbonate dehydratase/ zinc ion binding [AT5G14740.3]
-4.62	0.00012207	0.04181818	AT2G26670.1	HY1 (HEME OXYGENASE 1) [AT2G26670.1]
-4.64	0.00006767	0.04026316	AT2G39730.1	RCA (RUBISCO ACTIVASE) [AT2G39730.1]
-4.65	0.00012472	0.04177778	AT1G68530.1	CUT1 (CUTICULAR 1); acyltransferase/ catalytic [AT1G68530.1]
-4.65	0.00011101	0.04442478	AT2G17695.2	similar to unnamed protein product [Vitis vinifera] (GB:CAO40657.1) [AT2G17695.2]
-4.66	0.00008293	0.04261364	AT1G11860.1	aminomethyltransferase
-4.66	0.00011964	0.04259843	AT3G12120.2	FAD2 (FATTY ACID DESATURASE 2) [AT3G12120.2]
-4.67	0.00010438	0.04538462	AT4G31700.1	RPS6 (RIBOSOMAL PROTEIN S6); structural constituent of ribosome [AT4G31700.1]
-4.67	0.00011521	0.04305785	AT1G72610.1	GLP1 (GERMIN-LIKE PROTEIN 1); manganese ion binding / metal ion binding / nutrient reservoir [AT1G72610.1]
-4.67	0.00015745	0.04653595	AT1G54410.1	dehydrin family protein [AT1G54410.1]
-4.68	0.00009531	0.04353535	AT1G05850.1	POM1 (POM-POM1); chitinase [AT1G05850.1]
-4.68	0.00009089	0.04419355	AT3G52380.1	CP33 (PIGMENT DEFECTIVE 322); RNA binding [AT3G52380.1]
-4.69	0.00008779	0.04362637	AT4G01370.1	ATMPK4 (MAP KINASE 4); MAP kinase/ kinase [AT4G01370.1]
-4.69	0.00012273	0.04172932	AT1G69740.2	HEMB1 [AT1G69740.2]
-4.70	0.00009133	0.04347368	AT4G04020.1	FIB (FIBRILLIN); structural molecule [AT4G04020.1]
-4.71	0.00010128	0.04446602	AT3G48420.1	haloacid dehalogenase-like hydrolase family protein [AT3G48420.1]
-4.72	0.00007961	0.04235294	AT1G64390.1	ATGH9C2 (ARABIDOPSIS THALIANA GLYCOSYL HYDROLASE 9C2); hydrolase, hydrolyzing O-glycosyl compounds [AT1G64390.1]
-4.73	0.00011654	0.04319672	AT3G26580.1	binding [AT3G26580.1]
-4.73	0.00009487	0.04377551	AT4G35450.1	AKR2 (ANKYRIN REPEAT-CONTAINING PROTEIN 2); protein binding [AT4G35450.1]
-4.73	0.00010548	0.04500000	AT1G15690.2	AVP1 (vacuolar-type H+-pumping pyrophosphatase 1) [AT1G15690.2]
-4.76	0.00007585	0.04182927	AT1G55840.1	SEC14 cytosolic factor (SEC14) / phosphoglyceride transfer protein [AT1G55840.1]
-4.77	0.00007364	0.04215190	AT5G02790.1	In2-1 protein
-4.78	0.00010946	0.04541284	AT3G23820.1	GAE6 (UDP-D-GLUCURONATE 4-EPIMERASE 6); catalytic [AT3G23820.1]
-4.79	0.00009664	0.04370000	AT2G44120.1	60S ribosomal protein L7 (RPL7C) [AT2G44120.1]
-4.80	0.00006855	0.03974359	AT3G46010.1	ADF1 (ACTIN DEPOLYMERIZING FACTOR 1) [AT3G46010.1]
-4.81	0.00007674	0.04180723	AT5G25610.1	RD22 (RESPONSIVE TO DESSICATION 22) [AT5G25610.1]
-4.82	0.00010946	0.04583333	AT5G46110.3	APE2 (ACCLIMATION OF PHOTOSYNTHESIS TO ENVIRONMENT); triose-phosphate transmembrane transporter [AT5G46110.3]
-4.84	0.00010593	0.04476636	AT5G47240.1	ATNUDT8 (Arabidopsis thaliana Nudix hydrolase homolog 8); hydrolase [AT5G47240.1]
-4.84	0.00008625	0.04333333	AT3G54050.1	fructose-1
-4.85	0.00010438	0.04495238	AT5G46110.3	APE2 (ACCLIMATION OF PHOTOSYNTHESIS TO ENVIRONMENT); triose-phosphate transmembrane transporter [AT5G46110.3]
-4.88	0.00008138	0.04279070	AT4G05180.1	PSBQ/PSBQ-2/PSII-Q (PHOTOSYSTEM II SUBUNIT Q-2); calcium ion binding [AT4G05180.1]
-4.90	0.00004423	0.03389831	AT4G11600.1	ATGPX6 (GLUTATHIONE PEROXIDASE 6); glutathione peroxidase [AT4G11600.1]
-4.96	0.00004224	0.03410714	AT1G20620.5	CAT3 (CATALASE 3); catalase [AT1G20620.5]
-4.98	0.00005462	0.03686567	AT2G41430.4	ERD15 (EARLY RESPONSIVE TO DEHYDRATION 15) [AT2G41430.4]
-4.98	0.00003671	0.03458333	AT5G60390.3	elongation factor 1-alpha / EF-1-alpha [AT5G60390.3]
-4.99	0.00005993	0.03763889	ATCG00040.1	Encodes a maturase located in the trnK intron in the chloroplast genome. [ATCG00040.1]
-5.00	0.00005484	0.03647059	AT1G11860.1	aminomethyltransferase
-5.00	0.00006612	0.04040541	AT2G23600.1	ACL (ACETONE-CYANOHYDRIN LYASE); hydrolase [AT2G23600.1]
-5.03	0.00004533	0.03360656	AT3G16370.1	GDSL-motif lipase/hydrolase family protein [AT3G16370.1]
-5.05	0.00006678	0.04026667	AT1G13440.2	GAPC-2 [AT1G13440.2]
-5.10	0.00004887	0.03507937	AT1G66200.2	ATGSR2 (Arabidopsis thaliana glutamine synthase clone R2); glutamate-ammonia ligase [AT1G66200.2]
-5.10	0.00005330	0.03651515	AT5G61670.1	heat shock protein binding / unfolded protein binding [AT5G61670.1]
-5.11	0.00004113	0.03576923	AT1G14250.1	nucleoside phosphatase family protein / GDA1/CD39 family protein [AT1G14250.1]
-5.13	0.00005175	0.03600000	AT5G17170.2	ENH1 (ENHANCER OF SOS3-1) [AT5G17170.2]
-5.14	0.00007497	0.04185185	AT3G44310.3	ATNIT1/NIT1/NITI (NITRILASE 1) [AT3G44310.3]
-5.17	0.00004003	0.03549020	AT1G74470.1	geranylgeranyl reductase [AT1G74470.1]
-5.20	0.00005130	0.03625000	AT5G66190.2	ATLFNR1 (LEAF FNR 1); poly(U) binding [AT5G66190.2]
-5.21	0.00003671	0.03688889	AT1G76180.1	ERD14 (EARLY RESPONSE TO DEHYDRATION 14) [AT1G76180.1]
-5.25	0.00004511	0.03400000	AT3G16370.1	GDSL-motif lipase/hydrolase family protein [AT3G16370.1]
-5.25	0.00006811	0.04000000	AT1G61520.1	LHCA3 (Photosystem I light harvesting complex gene 3); chlorophyll binding [AT1G61520.1]
-5.27	0.00004843	0.03532258	AT3G01120.1	MTO1 (METHIONINE OVERACCUMULATION 1) [AT3G01120.1]
-5.30	0.00005617	0.03628571	AT2G47590.1	PHR2 (PHOTOLYASE/BLUE-LIGHT RECEPTOR 2) [AT2G47590.1]
-5.33	0.00004202	0.03518519	AT2G41430.2	ERD15 (EARLY RESPONSIVE TO DEHYDRATION 15) [AT2G41430.2]
-5.33	0.00005639	0.03591549	AT3G16370.1	GDSL-motif lipase/hydrolase family protein [AT3G16370.1]
-5.35	0.00004401	0.03431034	AT1G56190.1	phosphoglycerate kinase
-5.40	0.00004224	0.03472727	DR237036	Q9LQZ3_ARATH (Q9LQZ3) F10A5.28
-5.41	0.00004180	0.03566038	AT1G13440.2	GAPC-2 [AT1G13440.2]
-5.45	0.00003737	0.03448980	AT3G63490.2	ribosomal protein L1 family protein [AT3G63490.2]
-5.47	0.00005506	0.03608696	AT5G24770.2	VSP2 (VEGETATIVE STORAGE PROTEIN 2); acid phosphatase [AT5G24770.2]
-5.47	0.00003671	0.03531915	AT1G76180.1	ERD14 (EARLY RESPONSE TO DEHYDRATION 14) [AT1G76180.1]
-5.48	0.00003096	0.03333333	AT4G04640.1	ATPC1 (ATP synthase gamma chain 1) [AT4G04640.1]
-5.49	0.00003804	0.03440000	H77179	Q9LU14_ARATH (Q9LU14) Proline-rich protein APG-like; GDSL-motif lipase/hydrolase-like protein (AT3g16370/MYA6_18), partial (31%) [TC310903]
-5.51	0.00003671	0.03608696	AT5G66570.1	OE33/OEE1/OEE33/PSBO-1/PSBO1 (OXYGEN-EVOLVING ENHANCER 33); oxygen evolving/ poly(U) binding [AT5G66570.1]
-5.58	0.00002632	0.02902439	TA28939_3702
-5.59	0.00003207	0.03295455	AT5G47110.1	lil3 protein
-5.62	0.00002587	0.03078947	AT1G11860.1	aminomethyltransferase
-5.69	0.00002632	0.02975000	AT2G36620.1	RPL24A (RIBOSOMAL PROTEIN L24); structural constituent of ribosome [AT2G36620.1]
-5.72	0.00003118	0.03279070	AT5G66190.2	ATLFNR1 (LEAF FNR 1); poly(U) binding [AT5G66190.2]
-5.95	0.00002609	0.03025641	AT5G24770.1	VSP2 (VEGETATIVE STORAGE PROTEIN 2); acid phosphatase [AT5G24770.1]
-6.00	0.00002234	0.02885714	AT5G66190.2	ATLFNR1 (LEAF FNR 1); poly(U) binding [AT5G66190.2]
-6.00	0.00001548	0.02500000	AT5G17170.2	ENH1 (ENHANCER OF SOS3-1) [AT5G17170.2]
-6.02	0.00002344	0.02944444	AT3G24160.1	PMP (PUTATIVE TYPE 1 MEMBRANE PROTEIN) [AT3G24160.1]
-6.09	0.00001636	0.02387097	ATCG00480.1	chloroplast-encoded gene for beta subunit of ATP synthase [ATCG00480.1]
-6.09	0.00001548	0.02413793	AT5G61410.2	RPE (EMBRYO DEFECTIVE 2728); ribulose-phosphate 3-epimerase [AT5G61410.2]
-6.17	0.00002145	0.02852941	AT2G25080.1	ATGPX1 (GLUTATHIONE PEROXIDASE 1); glutathione peroxidase [AT2G25080.1]
-6.21	0.00001283	0.02230769	AT3G55440.1	ATCTIMC (CYTOSOLIC TRIOSE PHOSPHATE ISOMERASE); triose-phosphate isomerase [AT3G55440.1]
-6.21	0.00001261	0.02280000	AT1G11860.1	aminomethyltransferase
-6.26	0.00001106	0.02083333	AT4G01050.1	hydroxyproline-rich glycoprotein family protein [AT4G01050.1]
-6.29	0.00002410	0.02945946	AT3G47470.1	LHCA4 (Photosystem I light harvesting complex gene 4); chlorophyll binding [AT3G47470.1]
-6.32	0.00001305	0.02185185	AT5G47210.2	nuclear RNA-binding protein
-6.43	0.00001681	0.02375000	AT4G03280.2	PETC (PHOTOSYNTHETIC ELECTRON TRANSFER C) [AT4G03280.2]
-6.47	0.00001636	0.02466667	AT3G47470.1	LHCA4 (Photosystem I light harvesting complex gene 4); chlorophyll binding [AT3G47470.1]
-6.61	0.00000774	0.01521739	AT4G01050.1	hydroxyproline-rich glycoprotein family protein [AT4G01050.1]
-6.75	0.00000619	0.01272727	AT1G58080.1	ATATP-PRT1 (ATP PHOSPHORIBOSYL TRANSFERASE) [AT1G58080.1]
-6.86	0.00000487	0.01294118	AT1G09340.1	CRB; binding / catalytic/ coenzyme binding [AT1G09340.1]
-6.89	0.00000575	0.01238095	AT1G07890.1	APX1 (ASCORBATE PEROXIDASE 1); L-ascorbate peroxidase [AT1G07890.1]
-6.90	0.00000531	0.01263158	AT4G38770.1	PRP4 (PROLINE-RICH PROTEIN 4) [AT4G38770.1]
-7.03	0.00000531	0.01200000	AT3G55440.1	ATCTIMC (CYTOSOLIC TRIOSE PHOSPHATE ISOMERASE); triose-phosphate isomerase [AT3G55440.1]
-7.06	0.00000398	0.01384615	AT5G17920.2	ATCIMS (COBALAMIN-INDEPENDENT METHIONINE SYNTHASE) [AT5G17920.2]
-7.11	0.00000509	0.01277778	AT5G02790.1	In2-1 protein
-7.11	0.00000310	0.01166667	ATCG00810.1	encodes a chloroplast ribosomal protein L22
-7.21	0.00000442	0.01250000	AT3G44310.2	ATNIT1/NIT1/NITI (NITRILASE 1) [AT3G44310.2]
-7.30	0.00000398	0.01200000	AT1G07890.1	APX1 (ASCORBATE PEROXIDASE 1); L-ascorbate peroxidase [AT1G07890.1]
-7.54	0.00000398	0.01285714	AT2G25080.1	ATGPX1 (GLUTATHIONE PEROXIDASE 1); glutathione peroxidase [AT2G25080.1]
-7.90	0.00000287	0.01181818	ATCG01100.1	NADH dehydrogenase ND1 [ATCG01100.1]
-8.09	0.00000287	0.01300000	AT5G09650.1	ATPPA6 (ARABIDOPSIS THALIANA PYROPHOSPHORYLASE 6); inorganic diphosphatase/ pyrophosphatase [AT5G09650.1]
-8.16	0.00000287	0.01625000	AT2G14910.1	similar to amine oxidase/ copper ion binding / quinone binding [Arabidopsis thaliana] (TAIR:AT5G14970.1); similar to unnamed protein product [Vitis vinifera] (GB:CAO70864.1) [AT2G14910.1]
-8.18	0.00000287	0.01444444	AT1G07890.1	APX1 (ASCORBATE PEROXIDASE 1); L-ascorbate peroxidase [AT1G07890.1]
-8.24	0.00000199	0.01285714	AT4G01050.1	hydroxyproline-rich glycoprotein family protein [AT4G01050.1]
-8.59	0.00000111	0.01250000	ATCG00710.1	Encodes a 8 kD phosphoprotein that is a component of the photosystem II oxygen evolving core. Its exact molecular function has not been determined but it may play a role in mediating electron transfer between the secondary quinone acceptors
-8.79	0.00000111	0.01000000	AT5G08280.1	HEMC (HYDROXYMETHYLBILANE SYNTHASE); hydroxymethylbilane synthase [AT5G08280.1]
-9.67	0.00000022	0.00333333	AT4G18480.1	CHLI1 (CHLORINA 42); magnesium chelatase [AT4G18480.1]
-9.84	0.00000022	0.00500000	ATCG01110.1	Encodes the 49KDa plastid NAD(P)H dehydrogenase subunit H protein. Its transcription is regulated by an ndhF-specific plastid sigma factor
-11.55	0.00000000	0.00000000	AT5G01600.1	ATFER1 (FERRETIN 1); ferric iron binding [AT5G01600.1]
