# Supplementary material for: Novel Disease Susceptibility Factors for Fungal Necrotrophic Pathogens in Arabidopsis
Source: PLoS Pathog. 2015 Apr 1;11(4):e1004800. doi: 10.1371/journal.ppat.1004800 (PMC4382300; doi:10.1371/journal.ppat.1004800)
Supplement: S2 Table — (XLSX) [file ppat.1004800.s012.xlsx]

## Sheet: Hoja1
Table S2. Genes up- and down-regulated (≥2 fold) in the Arabidopsis bhlh99 mutant with respect to Col-0 wild type plants.
Fold Change	pval (RankProd)	FDR (RankProd)	ProbeID	Description
24.14	0.00000000	0.00000000	AT4G05070.1	unknown protein [AT4G05070.1]
23.57	0.00000000	0.00000000	AT3G44260.1	CCR4-NOT transcription complex protein
20.38	0.00000000	0.00000000	AT4G27654.1	unknown protein [AT4G27654.1]
18.48	0.00000000	0.00000000	AT1G67865.1	unknown protein [AT1G67865.1]
16.98	0.00000000	0.00000000	AT3G44260.1	CCR4-NOT transcription complex protein
16.75	0.00000000	0.00000000	AT4G24570.1	mitochondrial substrate carrier family protein [AT4G24570.1]
14.88	0.00000000	0.00000000	AT5G21940.1	similar to unknown protein [Arabidopsis thaliana] (TAIR:AT3G43850.1); similar to unknown [Populus trichocarpa] (GB:ABK93792.1) [AT5G21940.1]
14.83	0.00000000	0.00000000	AT5G67490.1	similar to unnamed protein product [Vitis vinifera] (GB:CAO48511.1); similar to hypothetical protein [Vitis vinifera] (GB:CAN66554.1); similar to Os06g0157800 [Oryza sativa (japonica cultivar-group)] (GB:NP_001056861.1); contains InterPro domain Protein of unknown function DUF1674 (InterPro:IPR012875) [AT5G67490.1]
14.02	0.00000000	0.00000000	AT4G13395.1	DVL10/RTFL12 (ROTUNDIFOLIA LIKE 12) [AT4G13395.1]
13.88	0.00000000	0.00000000	AT3G57450.1	similar to unnamed protein product [Vitis vinifera] (GB:CAO40798.1) [AT3G57450.1]
13.85	0.00000000	0.00000000	AT1G32928.1	similar to unknown protein [Arabidopsis thaliana] (TAIR:AT1G32920.1) [AT1G32928.1]
13.81	0.00000000	0.00000000	AT4G33960.1	similar to unknown protein [Arabidopsis thaliana] (TAIR:AT2G15830.1) [AT4G33960.1]
13.76	0.00000000	0.00000000	AT1G25275.1	similar to unnamed protein product [Vitis vinifera] (GB:CAO43403.1) [AT1G25275.1]
12.77	0.00000000	0.00000000	AT5G17350.1	similar to unknown protein [Arabidopsis thaliana] (TAIR:AT3G03280.1); similar to unknown [Populus trichocarpa] (GB:ABK95625.1) [AT5G17350.1]
11.52	0.00000000	0.00000000	AT1G53480.1	similar to unknown protein [Arabidopsis thaliana] (TAIR:AT5G03090.1) [AT1G53480.1]
11.36	0.00000022	0.00050000	AT1G67265.1	DVL3/RTFL21 (ROTUNDIFOLIA LIKE 21) [AT1G67265.1]
11.00	0.00000022	0.00047619	AT5G03210.1	unknown protein [AT5G03210.1]
10.88	0.00000000	0.00000000	AT1G46768.1	RAP2.1 (related to AP2 1); DNA binding / transcription factor [AT1G46768.1]
10.62	0.00000022	0.00041667	AT1G32920.1	similar to unknown protein [Arabidopsis thaliana] (TAIR:AT1G32928.1) [AT1G32920.1]
10.61	0.00000022	0.00043478	AT5G21940.1	similar to unknown protein [Arabidopsis thaliana] (TAIR:AT3G43850.1); similar to unknown [Populus trichocarpa] (GB:ABK93792.1) [AT5G21940.1]
10.54	0.00000066	0.00103448	AJ505688	Arabidopsis thaliana partial putative U2 small nuclear RNA (U2 snRNA gene)
10.04	0.00000022	0.00045455	AT4G13520.1	SMAP1 (SMALL ACIDIC PROTEIN 1) [AT4G13520.1]
9.97	0.00000044	0.00076923	AT5G50335.1	unknown protein [AT5G50335.1]
9.81	0.00000066	0.00107143	AT5G59820.1	RHL41 (RESPONSIVE TO HIGH LIGHT 41); nucleic acid binding / transcription factor/ zinc ion binding [AT5G59820.1]
9.72	0.00000044	0.00074074	AT1G66400.1	calmodulin-related protein
9.45	0.00000066	0.00088235	AT2G21195.1	similar to unnamed protein product [Vitis vinifera] (GB:CAO44591.1) [AT2G21195.1]
9.43	0.00000111	0.00116279	AT4G25470.1	CBF2 (FREEZING TOLERANCE QTL 4); DNA binding / transcription activator/ transcription factor [AT4G25470.1]
9.38	0.00000088	0.00108108	AT5G56100.1	glycine-rich protein / oleosin [AT5G56100.1]
9.28	0.00000088	0.00114286	AT3G16570.1	RALFL23 (RALF-LIKE 23) [AT3G16570.1]
9.10	0.00000066	0.00093750	AT1G07135.1	glycine-rich protein [AT1G07135.1]
8.94	0.00000111	0.00113636	AT5G65207.1	similar to unknown protein [Arabidopsis thaliana] (TAIR:AT5G10040.1); similar to 80A08_3 [Brassica rapa subsp. pekinensis] (GB:AAZ67588.1) [AT5G65207.1]
8.90	0.00000088	0.00100000	AT2G21180.1	similar to Os03g0249700 [Oryza sativa (japonica cultivar-group)] (GB:NP_001049562.1) [AT2G21180.1]
8.89	0.00000044	0.00080000	TC314070	NM_126575 GRP-3 (GLYCINE-RICH PROTEIN 3) {Arabidopsis thaliana} (exp=-1; wgp=0; cg=0), partial (78%) [TC314070]
8.77	0.00000111	0.00106383	AT1G74930.1	ORA47; DNA binding / transcription factor [AT1G74930.1]
8.63	0.00000221	0.00178571	AT5G54075.1	U3D; snoRNA [AT5G54075.1]
8.54	0.00000111	0.00102041	AT2G43540.1	similar to hypothetical protein [Vitis vinifera] (GB:CAN65294.1) [AT2G43540.1]
8.53	0.00000111	0.00100000	AT4G08555.1	unknown protein [AT4G08555.1]
8.21	0.00000155	0.00132075	AT3G10190.1	calmodulin
7.99	0.00000442	0.00307692	AT3G55850.2	LAF3/LAF3 ISF1/LAF3 ISF2 (LONG AFTER FAR-RED 3); hydrolase [AT3G55850.2]
7.98	0.00000553	0.00347222	AT1G08115.1	snRNA [AT1G08115.1]
7.89	0.00000442	0.00303030	AT5G22250.1	CCR4-NOT transcription complex protein
7.81	0.00000398	0.00295082	AT1G19020.1	similar to unknown protein [Arabidopsis thaliana] (TAIR:AT3G48180.1); similar to unnamed protein product [Vitis vinifera] (GB:CAO40966.1) [AT1G19020.1]
7.81	0.00000243	0.00192982	AT1G11785.1	unknown protein [AT1G11785.1]
7.77	0.00000243	0.00189655	AT1G77540.1	Encodes a H3/H4 histone acetyltransferase. Belongs to the GNAT family
7.72	0.00000111	0.00108696	AT3G13845.1	unknown protein [AT3G13845.1]
7.63	0.00000088	0.00102564	AT3G48570.1	protein transport protein SEC61 gamma subunit
7.55	0.00000398	0.00290323	AT2G24040.1	hydrophobic protein
7.53	0.00000973	0.00494382	AT1G08115.1	snRNA [AT1G08115.1]
7.53	0.00000398	0.00300000	AT5G18010.1	auxin-responsive protein
7.48	0.00000088	0.00095238	AT2G46490.1	similar to unknown protein [Arabidopsis thaliana] (TAIR:AT5G35110.1); similar to hypothetical protein [Vitis vinifera] (GB:CAN80242.1) [AT2G46490.1]
7.46	0.00001039	0.00500000	AT5G40395.1	U6acat; snRNA [AT5G40395.1]
7.43	0.00000420	0.00301587	AT1G02450.1	NIMIN-1/NIMIN1; protein binding [AT1G02450.1]
7.41	0.00000111	0.00111111	AT5G42070.1	similar to unnamed protein product [Vitis vinifera] (GB:CAO69519.1) [AT5G42070.1]
7.40	0.00000575	0.00351351	AT2G26355.1	other RNA [AT2G26355.1]
7.40	0.00000111	0.00104167	AT1G16515.1	unknown protein [AT1G16515.1]
7.30	0.00000133	0.00117647	AT5G47060.1	senescence-associated protein-related [AT5G47060.1]
7.30	0.00000442	0.00298507	AT2G21188.1	other RNA [AT2G21188.1]
7.23	0.00000442	0.00312500	AT2G45170.2	AtATG8e (AUTOPHAGY 8E); microtubule binding [AT2G45170.2]
7.23	0.00000442	0.00289855	AT5G20670.1	similar to unknown protein [Arabidopsis thaliana] (TAIR:AT1G72510.1); similar to unknown protein [Arabidopsis thaliana] (TAIR:AT1G72510.2); similar to hypothetical protein [Vitis vinifera] (GB:CAN71382.1); contains InterPro domain Protein of unknown function DUF1677, plant (InterPro:IPR012876) [AT5G20670.1]
7.17	0.00000487	0.00314286	AT5G17350.1	similar to unknown protein [Arabidopsis thaliana] (TAIR:AT3G03280.1); similar to unknown [Populus trichocarpa] (GB:ABK95625.1) [AT5G17350.1]
7.16	0.00001659	0.00728155	AT2G07774.1	unknown protein [AT2G07774.1]
7.15	0.00000619	0.00368421	AT3G58850.1	PAR2 (PHY RAPIDLY REGULATED 2); transcription regulator [AT3G58850.1]
6.99	0.00000774	0.00432099	AT2G41200.1	similar to hypothetical protein MtrDRAFT_AC147961g27v2 [Medicago truncatula] (GB:ABD28332.2); contains domain EF-hand (SSF47473) [AT2G41200.1]
6.93	0.00002499	0.00904000	ATCG01020.1	encodes a chloroplast ribosomal protein L32
6.90	0.00001703	0.00740385	AT5G35480.1	unknown protein [AT5G35480.1]
6.90	0.00000155	0.00129630	AT5G44010.1	similar to unknown protein [Oryza sativa (japonica cultivar-group)] (GB:BAD21667.1); similar to Os02g0814600 [Oryza sativa (japonica cultivar-group)] (GB:NP_001048494.1) [AT5G44010.1]
6.77	0.00001968	0.00816514	AT5G04340.1	C2H2 (ZINC FINGER OF ARABIDOPSIS THALIANA 6); nucleic acid binding / transcription factor/ zinc ion binding [AT5G04340.1]
6.76	0.00001858	0.00785047	AT3G28310.1	similar to AT14A [Arabidopsis thaliana] (TAIR:AT3G28290.1); similar to AT14A [Arabidopsis thaliana] (TAIR:AT3G28300.1); contains InterPro domain Protein of unknown function DUF677 (InterPro:IPR007749) [AT3G28310.1]
6.73	0.00000575	0.00356164	AT3G55170.1	60S ribosomal protein L35 (RPL35C) [AT3G55170.1]
6.72	0.00002786	0.00961832	AT3G12830.1	auxin-responsive family protein [AT3G12830.1]
6.62	0.00002189	0.00853448	AT4G17490.1	ATERF6 (ETHYLENE RESPONSIVE ELEMENT BINDING FACTOR 6); DNA binding / transcription factor [AT4G17490.1]
6.62	0.00000531	0.00338028	AT5G64880.1	unknown protein [AT5G64880.1]
6.59	0.00001150	0.00525253	AT3G15630.1	similar to unknown protein [Arabidopsis thaliana] (TAIR:AT1G52720.1); similar to unnamed protein product [Vitis vinifera] (GB:CAO46032.1); similar to hypothetical protein [Vitis vinifera] (GB:CAN71657.1) [AT3G15630.1]
6.58	0.00003782	0.01103226	AT1G15405.1	other RNA [AT1G15405.1]
6.55	0.00000929	0.00482759	AT4G39795.1	senescence-associated protein-related [AT4G39795.1]
6.53	0.00003582	0.01058824	AT1G79075.1	other RNA [AT1G79075.1]
6.52	0.00000862	0.00469880	AT5G67420.1	LBD37 (LOB DOMAIN-CONTAINING PROTEIN 37) [AT5G67420.1]
6.51	0.00001017	0.00500000	AT5G40730.1	AGP24 (ARABINOGALACTAN PROTEIN 24) [AT5G40730.1]
6.51	0.00001017	0.00494624	AT5G67600.1	unknown protein [AT5G67600.1]
6.51	0.00002322	0.00867769	AT3G27030.1	similar to unknown protein [Arabidopsis thaliana] (TAIR:AT5G40970.1); similar to hypothetical protein [Vitis vinifera] (GB:CAN81100.1) [AT3G27030.1]
6.49	0.00002057	0.00808696	AT5G58650.1	PSY1 (PLANT PEPTIDE CONTAINING SULFATED TYROSINE 1) [AT5G58650.1]
6.48	0.00001061	0.00500000	AT5G18080.1	auxin-responsive protein
6.48	0.00000442	0.00294118	AT2G15050.2	LTP; lipid binding [AT2G15050.2]
6.44	0.00000929	0.00494118	AT5G39240.1	similar to unknown protein [Arabidopsis thaliana] (TAIR:AT3G29370.1) [AT5G39240.1]
6.44	0.00000575	0.00346667	AT3G06125.2	other RNA [AT3G06125.2]
6.42	0.00002831	0.00962406	AT3G04640.1	glycine-rich protein [AT3G04640.1]
6.41	0.00002985	0.01007463	AT1G52347.1	other RNA [AT1G52347.1]
6.40	0.00000177	0.00145455	AT2G40590.1	40S ribosomal protein S26 (RPS26B) [AT2G40590.1]
6.39	0.00001659	0.00735294	AT3G09390.1	MT2A (METALLOTHIONEIN 2A) [AT3G09390.1]
6.39	0.00001968	0.00809091	AT3G48115.1	other RNA [AT3G48115.1]
6.34	0.00002477	0.00903226	AT2G22122.1	unknown protein [AT2G22122.1]
6.31	0.00002366	0.00877049	AT5G46530.1	AWPM-19-like membrane family protein [AT5G46530.1]
6.27	0.00001924	0.00805556	AT3G04640.2	glycine-rich protein [AT3G04640.2]
6.19	0.00003428	0.01033333	AT4G25490.1	CBF1 (C-REPEAT/DRE BINDING FACTOR 1); DNA binding / transcription activator/ transcription factor [AT4G25490.1]
6.15	0.00001968	0.00794643	AT5G05950.1	MEE60 (maternal effect embryo arrest 60) [AT5G05950.1]
6.08	0.00000730	0.00423077	AT1G18000.1	similar to unknown protein [Arabidopsis thaliana] (TAIR:AT1G18010.1); similar to unnamed protein product [Vitis vinifera] (GB:CAO48549.1); contains InterPro domain Protein of unknown function DUF895, eukaryotic (InterPro:IPR010291); contains InterPro domain MFS general substrate transporter (InterPro:IPR016196) [AT1G18000.1]
6.07	0.00001106	0.00515464	AT3G29000.1	calcium-binding EF hand family protein [AT3G29000.1]
6.06	0.00001106	0.00510204	AT5G37770.1	TCH2 (TOUCH 2); calcium ion binding [AT5G37770.1]
6.00	0.00003428	0.01026490	AT1G58590.1	other RNA [AT1G58590.1]
5.97	0.00003383	0.01026846	AT1G65520.1	enoyl-CoA hydratase/isomerase family protein [AT1G65520.1]
5.96	0.00005595	0.01375000	AT4G23870.1	similar to unknown protein [Arabidopsis thaliana] (TAIR:AT4G11020.1) [AT4G23870.1]
5.95	0.00001061	0.00505263	AT4G21620.1	glycine-rich protein [AT4G21620.1]
5.95	0.00004290	0.01197531	AT1G68500.1	similar to hypothetical protein [Vitis vinifera] (GB:CAN66643.1) [AT1G68500.1]
5.94	0.00001968	0.00801802	AT2G25735.1	unknown protein [AT2G25735.1]
5.94	0.00000862	0.00475610	AT1G73790.1	similar to unknown protein [Arabidopsis thaliana] (TAIR:AT4G09550.1); similar to unknown [Populus trichocarpa] (GB:ABK92804.1) [AT1G73790.1]
5.91	0.00004843	0.01295858	AT2G26355.1	other RNA [AT2G26355.1]
5.91	0.00006457	0.01512953	AT4G15258.1	SNOR37-2; snoRNA [AT4G15258.1]
5.90	0.00002786	0.00954545	AT5G16250.1	similar to unknown protein [Arabidopsis thaliana] (TAIR:AT3G02640.1); similar to unnamed protein product [Vitis vinifera] (GB:CAO50168.1) [AT5G16250.1]
5.88	0.00003052	0.01014706	AT2G45450.1	ZPR1 (LITTLE ZIPPER 1); protein binding [AT2G45450.1]
5.87	0.00006457	0.01505155	AT1G22190.1	AP2 domain-containing transcription factor
5.85	0.00003184	0.01014085	AT1G25560.1	AP2 domain-containing transcription factor
5.85	0.00002234	0.00855932	AT3G44020.1	thylakoid lumenal P17.1 protein [AT3G44020.1]
5.85	0.00018885	0.02668750	AT2G01020.1	rRNA [AT2G01020.1]
5.85	0.00004600	0.01253012	AT3G11591.1	unknown protein [AT3G11591.1]
5.84	0.00003074	0.01007246	AT3G07910.1	similar to unnamed protein product [Vitis vinifera] (GB:CAO16842.1) [AT3G07910.1]
5.82	0.00005573	0.01377049	AT3G15210.1	ATERF-4/ATERF4/ERF4/RAP2.5 (ETHYLENE RESPONSIVE ELEMENT BINDING FACTOR 4); DNA binding / protein binding / transcription factor/ transcription repressor [AT3G15210.1]
5.81	0.00003074	0.01000000	AT5G23460.1	unknown protein [AT5G23460.1]
5.81	0.00007607	0.01645933	AT1G52347.1	other RNA [AT1G52347.1]
5.79	0.00004025	0.01144654	AT4G24370.1	unknown protein [AT4G24370.1]
5.77	0.00013268	0.02214022	AT4G27657.1	similar to unknown protein [Arabidopsis thaliana] (TAIR:AT4G27652.1) [AT4G27657.1]
5.74	0.00005484	0.01385475	AT3G15353.1	MT3 (METALLOTHIONEIN 3) [AT3G15353.1]
5.73	0.00002587	0.00906977	AT5G44170.1	similar to Expressed protein [Arabidopsis thaliana] (TAIR:AT1G08125.1); similar to hypothetical protein [Vitis vinifera] (GB:CAN60171.1); contains domain SSF53335 (SSF53335); contains domain PTHR14614 (PTHR14614) [AT5G44170.1]
5.73	0.00003140	0.01014286	AT2G42540.1	COR15A (COLD-REGULATED 15A) [AT2G42540.1]
5.73	0.00005374	0.01372881	AT5G18030.1	auxin-responsive protein
5.72	0.00000929	0.00488372	AT2G32210.1	similar to unknown protein [Arabidopsis thaliana] (TAIR:AT2G32190.1); similar to unknown [Populus trichocarpa] (GB:ABK92801.1); contains domain PD188784 (PD188784) [AT2G32210.1]
5.71	0.00001570	0.00702970	AT1G67860.1	similar to unknown protein [Arabidopsis thaliana] (TAIR:AT1G67865.1) [AT1G67860.1]
5.70	0.00003207	0.01006944	AT2G41420.1	proline-rich family protein [AT2G41420.1]
5.69	0.00002543	0.00905512	AT4G07408.1	unknown protein [AT4G07408.1]
5.67	0.00008470	0.01733032	AT3G52360.1	similar to unknown protein [Arabidopsis thaliana] (TAIR:AT2G35850.1); similar to unnamed protein product [Vitis vinifera] (GB:CAO39911.1) [AT3G52360.1]
5.66	0.00003870	0.01121795	AT5G47700.1	60S acidic ribosomal protein P1 (RPP1C) [AT5G47700.1]
5.66	0.00003914	0.01127389	AT3G57785.1	similar to unknown protein [Arabidopsis thaliana] (TAIR:AT2G42310.1); similar to unknown [Populus trichocarpa] (GB:ABK93776.1) [AT3G57785.1]
5.65	0.00007497	0.01678218	AT1G73500.1	ATMKK9 (Arabidopsis thaliana MAP kinase kinase 9); kinase [AT1G73500.1]
5.61	0.00003184	0.01006993	AT2G15830.1	similar to unknown protein [Arabidopsis thaliana] (TAIR:AT4G33960.1) [AT2G15830.1]
5.61	0.00003383	0.01033784	AT1G29290.1	similar to hypothetical protein [Vitis vinifera] (GB:CAN69942.1) [AT1G29290.1]
5.60	0.00007740	0.01650943	AT4G22620.1	auxin-responsive family protein [AT4G22620.1]
5.59	0.00000752	0.00430380	AT1G35430.1	similar to unknown [Populus trichocarpa] (GB:ABK93332.1) [AT1G35430.1]
5.58	0.00011853	0.02093750	BX828916	Arabidopsis thaliana Full-length cDNA Complete sequence from clone GSLTSIL50ZF12 of Silique of strain col-0 of Arabidopsis thaliana (thale cress) [BX828916]
5.57	0.00008204	0.01701835	AT1G52342.1	unknown protein [AT1G52342.1]
5.56	0.00004799	0.01291667	AT1G28330.2	DRM1 (DORMANCY-ASSOCIATED PROTEIN 1) [AT1G28330.2]
5.54	0.00009797	0.01934498	AT2G17450.1	RHA3A (RING-H2 finger A3A); protein binding / zinc ion binding [AT2G17450.1]
5.54	0.00006413	0.01510417	AT3G52480.1	unknown protein [AT3G52480.1]
5.54	0.00005130	0.01341040	AT5G55790.1	unknown protein [AT5G55790.1]
5.52	0.00005219	0.01340909	AT1G58150.1	unknown protein [AT1G58150.1]
5.50	0.00007851	0.01666667	AT3G05890.1	RCI2B (RARE-COLD-INDUCIBLE 2B) [AT3G05890.1]
5.48	0.00004931	0.01304094	AT2G19350.1	similar to unknown protein [Arabidopsis thaliana] (TAIR:AT4G29850.1); similar to hypothetical protein [Vitis vinifera] (GB:CAN75495.1); contains InterPro domain Protein of unknown function DUF872, eukaryotic (InterPro:IPR008590) [AT2G19350.1]
5.47	0.00010593	0.01995833	AT3G17626.1	structural constituent of ribosome [AT3G17626.1]
5.44	0.00003052	0.01007299	AT3G44735.1	PSK1 (PHYTOSULFOKINE 3 PRECURSOR); growth factor [AT3G44735.1]
5.44	0.00006988	0.01587940	BX833018	Arabidopsis thaliana Full-length cDNA Complete sequence from clone GSLTSIL2ZF04 of Silique of strain col-0 of Arabidopsis thaliana (thale cress) [BX833018]
5.42	0.00007740	0.01658768	AT2G43150.1	proline-rich extensin-like family protein [AT2G43150.1]
5.38	0.00006502	0.01500000	AT1G23100.1	10 kDa chaperonin
5.37	0.00009973	0.01943966	AT1G24147.1	unknown protein [AT1G24147.1]
5.37	0.00009973	0.01935622	AT5G67190.1	AP2 domain-containing transcription factor
5.34	0.00002034	0.00807018	AT5G03345.1	similar to unnamed protein product [Vitis vinifera] (GB:CAO18191.1); contains domain PTHR21181 (PTHR21181); contains domain PTHR21181:SF6 (PTHR21181:SF6) [AT5G03345.1]
5.33	0.00004047	0.01143750	AT5G53045.1	similar to Os02g0305800 [Oryza sativa (japonica cultivar-group)] (GB:NP_001046636.1); similar to unnamed protein product [Vitis vinifera] (GB:CAO48637.1); contains InterPro domain Transcription factor Pcc1 (InterPro:IPR015419) [AT5G53045.1]
5.33	0.00008735	0.01763393	AT1G51355.1	similar to hypothetical protein [Vitis vinifera] (GB:CAN73276.1); similar to unnamed protein product [Vitis vinifera] (GB:CAO21905.1) [AT1G51355.1]
5.32	0.00007276	0.01645000	AT3G61640.1	AGP20 (ARABINOGALACTAN PROTEIN 20) [AT3G61640.1]
5.32	0.00000752	0.00425000	AT2G23120.1	similar to unknown protein [Arabidopsis thaliana] (TAIR:AT2G23110.1) [AT2G23120.1]
5.31	0.00023795	0.03014006	AT3G06900.1	U4.2; snRNA [AT3G06900.1]
5.31	0.00011168	0.02044534	AT4G15910.1	ATDI21 (Arabidopsis thaliana drought-induced 21) [AT4G15910.1]
5.28	0.00000995	0.00494505	AT4G38490.1	similar to Os09g0450200 [Oryza sativa (japonica cultivar-group)] (GB:NP_001063325.1); similar to hypothetical protein OsI_030553 [Oryza sativa (indica cultivar-group)] (GB:EAZ09321.1) [AT4G38490.1]
5.28	0.00019416	0.02701538	AT3G48115.2	other RNA [AT3G48115.2]
5.28	0.00005882	0.01422460	AT4G37240.1	similar to unknown protein [Arabidopsis thaliana] (TAIR:AT2G23690.1); similar to unnamed protein product [Vitis vinifera] (GB:CAO45438.1); similar to hypothetical protein [Vitis vinifera] (GB:CAN61825.1) [AT4G37240.1]
5.27	0.00013268	0.02222222	AT5G38610.1	invertase/pectin methylesterase inhibitor family protein [AT5G38610.1]
5.26	0.00008801	0.01768889	AT3G20680.1	similar to predicted protein [Physcomitrella patens subsp. patens] (GB:EDQ77462.1); similar to Os05g0500400 [Oryza sativa (japonica cultivar-group)] (GB:NP_001055963.1) [AT3G20680.1]
5.26	0.00002565	0.00906250	AT3G13520.1	AGP12 (ARABINOGALACTAN PROTEIN 12) [AT3G13520.1]
5.25	0.00007607	0.01653846	AT3G23805.1	RALFL24 (RALF-LIKE 24) [AT3G23805.1]
5.23	0.00005971	0.01436170	AT1G55330.1	AGP21 (ARABINOGALACTAN PROTEIN 21) [AT1G55330.1]
5.23	0.00008403	0.01727273	AT3G12587.1	similar to unknown protein [Arabidopsis thaliana] (TAIR:AT5G02502.1); similar to unknown [Picea sitchensis] (GB:ABK20877.1); contains domain SSF103464 (SSF103464) [AT3G12587.1]
5.21	0.00003582	0.01051948	AT5G47455.4	similar to unknown protein [Arabidopsis thaliana] (TAIR:AT4G17310.1); similar to transcription factor [Arabidopsis thaliana] (TAIR:AT4G17310.2); similar to hypothetical protein 25.t00029 [Brassica oleracea] (GB:ABD64980.1) [AT5G47455.4]
5.21	0.00010814	0.02012346	AT4G15800.1	RALFL33 (RALF-LIKE 33) [AT4G15800.1]
5.17	0.00002499	0.00896825	AT2G24790.1	COL3 (CONSTANS-LIKE 3); protein binding / transcription factor/ zinc ion binding [AT2G24790.1]
5.15	0.00018045	0.02615385	AT2G44840.1	ATERF13/EREBP (ETHYLENE-RESPONSIVE ELEMENT BINDING FACTOR 13); DNA binding / transcription factor [AT2G44840.1]
5.15	0.00007541	0.01655340	AT5G08040.1	TOM5 (MITOCHONDRIAL IMPORT RECEPTOR SUBUNIT TOM5 HOMOLOG) [AT5G08040.1]
5.14	0.00005374	0.01365169	AT2G27830.1	similar to pentatricopeptide (PPR) repeat-containing protein [Arabidopsis thaliana] (TAIR:AT4G22760.1); similar to hypothetical protein [Catharanthus roseus] (GB:CAC09928.1) [AT2G27830.1]
5.14	0.00000929	0.00500000	AT3G48360.1	BT2 (BTB AND TAZ DOMAIN PROTEIN 2); protein binding / transcription factor/ transcription regulator [AT3G48360.1]
5.12	0.00011101	0.02048980	AT4G28290.1	unknown protein [AT4G28290.1]
5.11	0.00009929	0.01943723	AT5G43725.1	other RNA [AT5G43725.1]
5.11	0.00011632	0.02095618	AT1G68840.1	RAV2 (REGULATOR OF THE ATPASE OF THE VACUOLAR MEMBRANE); DNA binding / transcription factor [AT1G68840.1]
5.11	0.00011720	0.02078431	AT3G52535.2	other RNA [AT3G52535.2]
5.10	0.00005529	0.01373626	AT5G17280.1	similar to Os09g0530900 [Oryza sativa (japonica cultivar-group)] (GB:NP_001063752.1); similar to unknown [Populus trichocarpa] (GB:ABK92656.1) [AT5G17280.1]
5.10	0.00004931	0.01296512	AT2G05380.1	GRP3S (GLYCINE-RICH PROTEIN 3 SHORT ISOFORM) [AT2G05380.1]
5.10	0.00014905	0.02356643	AT1G15885.1	unknown protein [AT1G15885.1]
5.07	0.00011698	0.02090909	AT1G11175.1	other RNA [AT1G11175.1]
5.07	0.00011389	0.02060000	AT5G65495.1	unknown protein [AT5G65495.1]
5.06	0.00012649	0.02166667	AT5G43725.1	other RNA [AT5G43725.1]
5.04	0.00013777	0.02257246	AT1G65490.1	similar to unknown protein [Arabidopsis thaliana] (TAIR:AT1G65486.1) [AT1G65490.1]
5.04	0.00014595	0.02332155	AT3G48660.1	similar to unknown protein [Arabidopsis thaliana] (TAIR:AT5G63500.1); similar to hypothetical protein [Phaseolus vulgaris] (GB:AAQ09000.1) [AT3G48660.1]
5.03	0.00017006	0.02504886	AT2G43150.1	proline-rich extensin-like family protein [AT2G43150.1]
5.03	0.00009575	0.01899123	AT4G16510.1	YbaK/prolyl-tRNA synthetase-related [AT4G16510.1]
5.01	0.00023728	0.03022535	AT1G73500.1	ATMKK9 (Arabidopsis thaliana MAP kinase kinase 9); kinase [AT1G73500.1]
5.01	0.00016497	0.02470199	AT1G72240.1	similar to unknown protein [Arabidopsis thaliana] (TAIR:AT1G22470.1) [AT1G72240.1]
5.00	0.00012450	0.02148855	AT5G07960.1	Identical to UPF0139 protein At5g07960 [Arabidopsis Thaliana] (GB:Q9SD88); similar to unknown [Populus trichocarpa] (GB:ABK93624.1); contains InterPro domain Protein of unknown function UPF0139 (InterPro:IPR005351) [AT5G07960.1]
5.00	0.00027775	0.03108911	AT3G27030.1	similar to unknown protein [Arabidopsis thaliana] (TAIR:AT5G40970.1); similar to hypothetical protein [Vitis vinifera] (GB:CAN81100.1) [AT3G27030.1]
5.00	0.00013578	0.02240876	AT5G63500.1	similar to unknown protein [Arabidopsis thaliana] (TAIR:AT3G48660.1); similar to hypothetical protein [Phaseolus vulgaris] (GB:AAQ09000.1) [AT5G63500.1]
4.99	0.00021318	0.02843658	AT2G36220.1	similar to unknown protein [Arabidopsis thaliana] (TAIR:AT3G52710.1); similar to unnamed protein product [Vitis vinifera] (GB:CAO15901.1) [AT2G36220.1]
4.99	0.00010571	0.02016878	AT4G29735.1	similar to unknown [Populus trichocarpa] (GB:ABK94590.1); contains InterPro domain Protein of unknown function UPF0197 (InterPro:IPR007915) [AT4G29735.1]
4.99	0.00013379	0.02224265	AT5G65870.1	ATPSK5 (PHYTOSULFOKINE 5 PRECURSOR); growth factor [AT5G65870.1]
4.99	0.00012074	0.02116279	AT5G63905.1	unknown protein [AT5G63905.1]
4.98	0.00013246	0.02226766	AT3G56705.1	U2.6; snRNA [AT3G56705.1]
4.98	0.00016785	0.02488525	AT5G54530.1	similar to unknown protein [Arabidopsis thaliana] (TAIR:AT1G61667.1); similar to unnamed protein product [Vitis vinifera] (GB:CAO39087.1); contains InterPro domain Protein of unknown function DUF538 (InterPro:IPR007493) [AT5G54530.1]
4.96	0.00008182	0.01705069	AT2G18350.1	ATHB24 (ARABIDOPSIS THALIANA HOMEOBOX PROTEIN 24); DNA binding / transcription factor [AT2G18350.1]
4.96	0.00026183	0.03028133	AT1G79040.1	PSBR (photosystem II subunit R) [AT1G79040.1]
4.96	0.00012760	0.02169173	AT1G28330.2	DRM1 (DORMANCY-ASSOCIATED PROTEIN 1) [AT1G28330.2]
4.96	0.00006148	0.01455497	AT4G38090.1	similar to unnamed protein product [Vitis vinifera] (GB:CAO22676.1); contains InterPro domain Protein of unknown function UPF0029, N-terminal (InterPro:IPR001498) [AT4G38090.1]
4.95	0.00025033	0.03059459	AT3G16720.1	ATL2 (Arabidopsis T?xicos en Levadura 2); protein binding / zinc ion binding [AT3G16720.1]
4.95	0.00018222	0.02615873	AT3G23170.1	similar to unknown protein [Arabidopsis thaliana] (TAIR:AT4G14450.1) [AT3G23170.1]
4.95	0.00021650	0.02879412	AT5G24105.1	AGP41 [AT5G24105.1]
4.92	0.00023640	0.03028329	AT2G36220.1	similar to unknown protein [Arabidopsis thaliana] (TAIR:AT3G52710.1); similar to unnamed protein product [Vitis vinifera] (GB:CAO15901.1) [AT2G36220.1]
4.92	0.00015613	0.02417808	AT2G21185.1	unknown protein [AT2G21185.1]
4.92	0.00012627	0.02171103	AT2G33855.1	similar to unnamed protein product [Vitis vinifera] (GB:CAO66402.1) [AT2G33855.1]
4.92	0.00016387	0.02478261	AT5G43725.1	other RNA [AT5G43725.1]
4.92	0.00010239	0.01970213	AT4G27280.1	calcium-binding EF hand family protein [AT4G27280.1]
4.91	0.00012229	0.02135135	AT3G13910.1	similar to unknown protein [Arabidopsis thaliana] (TAIR:AT2G19460.1); similar to unknown [Populus trichocarpa] (GB:ABK95751.1) [AT3G13910.1]
4.89	0.00007541	0.01663415	AT1G78020.1	senescence-associated protein-related [AT1G78020.1]
4.89	0.00027532	0.03089330	AT3G15353.1	MT3 (METALLOTHIONEIN 3) [AT3G15353.1]
4.88	0.00012716	0.02169811	AT4G29735.1	similar to unknown [Populus trichocarpa] (GB:ABK94590.1); contains InterPro domain Protein of unknown function UPF0197 (InterPro:IPR007915) [AT4G29735.1]
4.88	0.00026404	0.03022785	AT1G72230.1	plastocyanin-like domain-containing protein [AT1G72230.1]
4.88	0.00021694	0.02876833	AT4G34760.1	auxin-responsive family protein [AT4G34760.1]
4.87	0.00025055	0.03053908	AT3G15353.1	MT3 (METALLOTHIONEIN 3) [AT3G15353.1]
4.87	0.00001725	0.00742857	AT5G64130.1	similar to unknown protein [Arabidopsis thaliana] (TAIR:AT1G69510.2); similar to unknown protein [Arabidopsis thaliana] (TAIR:AT1G69510.1); similar to unknown protein [Arabidopsis thaliana] (TAIR:AT1G69510.3); similar to hypothetical protein [Vitis vinifera] (GB:CAN80447.1); contains InterPro domain Lg106-like (InterPro:IPR012482) [AT5G64130.1]
4.86	0.00012893	0.02175373	AT1G34418.1	other RNA [AT1G34418.1]
4.85	0.00010593	0.02004184	AT5G08760.1	unknown protein [AT5G08760.1]
4.85	0.00014573	0.02336879	AT5G62900.1	similar to unknown protein [Arabidopsis thaliana] (TAIR:AT5G50090.1); similar to Os09g0381600 [Oryza sativa (japonica cultivar-group)] (GB:NP_001063061.1); similar to unnamed protein product [Vitis vinifera] (GB:CAO40951.1) [AT5G62900.1]
4.85	0.00016188	0.02472973	AT5G65925.1	similar to unknown protein [Arabidopsis thaliana] (TAIR:AT3G49820.1) [AT5G65925.1]
4.84	0.00024878	0.03073770	AT3G52105.1	similar to unknown [Populus trichocarpa] (GB:ABK93876.1) [AT3G52105.1]
4.83	0.00010327	0.01978814	AT4G12970.1	similar to unnamed protein product [Vitis vinifera] (GB:CAO17947.1) [AT4G12970.1]
4.82	0.00013401	0.02219780	AT5G57887.1	unknown protein [AT5G57887.1]
4.82	0.00021097	0.02839286	AT5G44565.1	unknown protein [AT5G44565.1]
4.81	0.00026404	0.03030457	AT4G33960.1	similar to unknown protein [Arabidopsis thaliana] (TAIR:AT2G15830.1) [AT4G33960.1]
4.81	0.00018952	0.02669782	AT5G43725.1	other RNA [AT5G43725.1]
4.79	0.00021915	0.02897661	AT5G09225.1	similar to hypothetical protein OsI_033804 [Oryza sativa (indica cultivar-group)] (GB:EAY79845.1); similar to expressed protein [Oryza sativa (japonica cultivar-group)] (GB:ABG22350.1) [AT5G09225.1]
4.79	0.00004931	0.01311765	AT4G32280.1	IAA29 (indoleacetic acid-induced protein 29); transcription factor [AT4G32280.1]
4.79	0.00004069	0.01142857	AT5G57785.1	unknown protein [AT5G57785.1]
4.78	0.00020721	0.02805389	AT4G17085.1	similar to hypothetical protein OsI_023585 [Oryza sativa (indica cultivar-group)] (GB:EAZ02353.1); similar to hypothetical protein [Oryza sativa (japonica cultivar-group)] (GB:BAD53569.1); similar to unnamed protein product [Vitis vinifera] (GB:CAO63494.1); contains domain PROKAR_LIPOPROTEIN (PS51257) [AT4G17085.1]
4.78	0.00014264	0.02311828	AT3G43980.1	40S ribosomal protein S29 (RPS29A) [AT3G43980.1]
4.78	0.00009000	0.01792952	AT1G77885.1	unknown protein [AT1G77885.1]
4.78	0.00013954	0.02269784	AT5G54490.1	PBP1 (PINOID-BINDING PROTEIN 1); calcium ion binding [AT5G54490.1]
4.77	0.00028439	0.03128954	AT5G60460.1	sec61beta family protein [AT5G60460.1]
4.76	0.00016298	0.02481481	AT5G67420.1	LBD37 (LOB DOMAIN-CONTAINING PROTEIN 37) [AT5G67420.1]
4.76	0.00003428	0.01019737	TA27775_3702	AY054254 AT4g37930/F20D10_50 {Arabidopsis thaliana} (exp=-1; wgp=0; cg=0), partial (20%) [TC306065]
4.76	0.00002410	0.00886179	AT5G03460.1	similar to unknown [Populus trichocarpa] (GB:ABK93498.1) [AT5G03460.1]
4.76	0.00002012	0.00805310	AT3G20015.1	pepsin A [AT3G20015.1]
4.76	0.00030761	0.03219907	AT3G25870.1	similar to unknown protein [Arabidopsis thaliana] (TAIR:AT1G13360.1); similar to unknown [Populus trichocarpa] (GB:ABK92948.1) [AT3G25870.1]
4.75	0.00033724	0.03388889	AT2G37530.1	similar to unknown protein [Arabidopsis thaliana] (TAIR:AT1G07795.1); similar to hypothetical protein [Vitis vinifera] (GB:CAN76818.1) [AT2G37530.1]
4.75	0.00026404	0.03038168	AT5G40730.1	AGP24 (ARABINOGALACTAN PROTEIN 24) [AT5G40730.1]
4.75	0.00007541	0.01679803	AT3G03850.1	auxin-responsive protein
4.75	0.00027222	0.03069825	AT5G18150.1	similar to unknown protein [Arabidopsis thaliana] (TAIR:AT5G14602.1); similar to unnamed protein product [Vitis vinifera] (GB:CAO23480.1); contains domain PTHR12133 (PTHR12133) [AT5G18150.1]
4.75	0.00017227	0.02512903	AT1G27730.1	STZ (SALT TOLERANCE ZINC FINGER); nucleic acid binding / transcription factor/ zinc ion binding [AT1G27730.1]
4.74	0.00008381	0.01730594	AT2G46330.1	AGP16 (ARABINOGALACTAN PROTEIN 16) [AT2G46330.1]
4.74	0.00018067	0.02601911	AT3G14430.1	similar to unnamed protein product [Vitis vinifera] (GB:CAO60894.1) [AT3G14430.1]
4.74	0.00023308	0.03002849	AT4G01060.1	ETC3 (ENHANCER OF TRY AND CPC 3); DNA binding / transcription factor [AT4G01060.1]
4.73	0.00015104	0.02355172	AT5G05440.1	similar to unknown protein [Arabidopsis thaliana] (TAIR:AT2G38310.1); similar to unnamed protein product [Vitis vinifera] (GB:CAO48777.1); contains InterPro domain Bet v I allergen; (InterPro:IPR000916); contains InterPro domain Streptomyces cyclase/dehydrase (InterPro:IPR005031) [AT5G05440.1]
4.73	0.00025697	0.03057895	AT1G29465.1	unknown protein [AT1G29465.1]
4.73	0.00018598	0.02644654	AT1G27350.1	similar to unknown protein [Arabidopsis thaliana] (TAIR:AT1G27330.1); similar to membrane protein [Brassica juncea] (GB:AAT38818.1); contains InterPro domain Ribosome associated membrane RAMP4 (InterPro:IPR010580) [AT1G27350.1]
4.72	0.00014772	0.02343860	AT1G46768.1	RAP2.1 (related to AP2 1); DNA binding / transcription factor [AT1G46768.1]
4.72	0.00023176	0.03002865	AT4G21620.1	glycine-rich protein [AT4G21620.1]
4.72	0.00020190	0.02758308	AT3G22235.1	unknown protein [AT3G22235.1]
4.72	0.00019549	0.02703364	AT4G14010.1	RALFL32 (RALF-LIKE 32) [AT4G14010.1]
4.72	0.00018686	0.02648903	AT1G46768.1	RAP2.1 (related to AP2 1); DNA binding / transcription factor [AT1G46768.1]
4.72	0.00029213	0.03152745	AT2G46192.1	other RNA [AT2G46192.1]
4.71	0.00011278	0.02048193	AT4G15140.1	similar to unknown [Populus trichocarpa] (GB:ABK96081.1) [AT4G15140.1]
4.71	0.00007541	0.01671569	AT3G06890.1	similar to unknown [Populus trichocarpa] (GB:ABK94344.1) [AT3G06890.1]
4.70	0.00017050	0.02503247	AK228372	Arabidopsis thaliana mRNA for hypothetical protein
4.70	0.00016431	0.02476667	AT2G27580.1	zinc finger (AN1-like) family protein [AT2G27580.1]
4.70	0.00019527	0.02708589	AT2G45695.1	similar to unknown protein [Arabidopsis thaliana] (TAIR:AT3G61113.1); similar to hypothetical protein [Vitis vinifera] (GB:CAN82245.1); similar to unnamed protein product [Vitis vinifera] (GB:CAO24464.1); contains InterPro domain Ubiquitin-related modifier 1 (InterPro:IPR017188); contains InterPro domain Molybdopterin synthase/thiamin biosynthesis sulphur carrier, beta-grasp (InterPro:IPR016155);…
4.69	0.00023950	0.03008333	AT5G44005.1	unknown protein [AT5G44005.1]
4.69	0.00028594	0.03130751	AT3G23170.1	similar to unknown protein [Arabidopsis thaliana] (TAIR:AT4G14450.1) [AT3G23170.1]
4.69	0.00016387	0.02486577	AT5G10695.1	similar to unknown protein [Arabidopsis thaliana] (TAIR:AT5G57123.1); similar to unknown [Picea sitchensis] (GB:ABK22689.1) [AT5G10695.1]
4.69	0.00019836	0.02726444	AT5G14105.1	similar to hypothetical protein [Vitis vinifera] (GB:CAN83318.1) [AT5G14105.1]
4.67	0.00007718	0.01661905	AT3G47295.1	unknown protein [AT3G47295.1]
4.67	0.00006037	0.01436842	AT5G59550.1	zinc finger (C3HC4-type RING finger) family protein [AT5G59550.1]
4.66	0.00017050	0.02495146	AT3G56360.1	similar to unknown protein [Arabidopsis thaliana] (TAIR:AT5G05250.1); similar to unnamed protein product [Vitis vinifera] (GB:CAO41488.1) [AT3G56360.1]
4.66	0.00026493	0.03017632	TA49756_3702	CPY18934 Solanum nigrum chloroplast tRNA-Ala
4.66	0.00014352	0.02317857	AT2G41420.1	proline-rich family protein [AT2G41420.1]
4.65	0.00024613	0.03057692	AT3G15630.1	similar to unknown protein [Arabidopsis thaliana] (TAIR:AT1G52720.1); similar to unnamed protein product [Vitis vinifera] (GB:CAO46032.1); similar to hypothetical protein [Vitis vinifera] (GB:CAN71657.1) [AT3G15630.1]
4.65	0.00052831	0.04559160	AT5G42146.1	unknown protein [AT5G42146.1]
4.65	0.00014684	0.02338028	AT5G18060.1	auxin-responsive protein
4.64	0.00007873	0.01663551	AT5G66580.1	similar to unknown protein [Arabidopsis thaliana] (TAIR:AT3G50800.1); similar to unnamed protein product [Vitis vinifera] (GB:CAO41608.1); similar to unnamed protein product [Vitis vinifera] (GB:CAO45438.1); similar to hypothetical protein [Vitis vinifera] (GB:CAN61825.1) [AT5G66580.1]
4.64	0.00027046	0.03057500	AT1G53030.1	cytochrome c oxidase copper chaperone family protein [AT1G53030.1]
4.64	0.00010637	0.01995851	AT5G59080.1	similar to unknown protein [Arabidopsis thaliana] (TAIR:AT5G02020.1); similar to unnamed protein product [Vitis vinifera] (GB:CAO15731.1) [AT5G59080.1]
4.64	0.00016608	0.02478548	AT4G04745.1	similar to unknown protein [Arabidopsis thaliana] (TAIR:AT4G21902.1); similar to hypothetical protein [Vitis vinifera] (GB:CAN76789.1) [AT4G04745.1]
4.63	0.00029567	0.03168246	AT1G28330.1	DRM1 (DORMANCY-ASSOCIATED PROTEIN 1) [AT1G28330.1]
4.63	0.00025431	0.03034301	AT5G24980.1	similar to unknown protein [Arabidopsis thaliana] (TAIR:AT5G10745.1); similar to unnamed protein product [Vitis vinifera] (GB:CAO14545.1) [AT5G24980.1]
4.62	0.00035294	0.03515419	AT2G21195.1	similar to unnamed protein product [Vitis vinifera] (GB:CAO44591.1) [AT2G21195.1]
4.61	0.00016497	0.02478405	AT3G56360.1	similar to unknown protein [Arabidopsis thaliana] (TAIR:AT5G05250.1); similar to unnamed protein product [Vitis vinifera] (GB:CAO41488.1) [AT3G56360.1]
4.60	0.00024348	0.03041436	AT4G28703.1	similar to unknown protein [Arabidopsis thaliana] (TAIR:AT3G04300.1); similar to unnamed protein product [Vitis vinifera] (GB:CAO44490.1); similar to Os04g0509400 [Oryza sativa (japonica cultivar-group)] (GB:NP_001053279.1); similar to OSJNBb0065L13.6 [Oryza sativa (japonica cultivar-group)] (GB:CAE03363.1); contains InterPro domain RmlC-like jelly roll fold (InterPro:IPR014710); contains InterPr…
4.60	0.00002300	0.00866667	ATMG01080.1	subunit 9 of mitochondrial F0-ATPase [ATMG01080.1]
4.59	0.00019615	0.02704268	AT3G49780.1	ATPSK4 (PHYTOSULFOKINE 4 PRECURSOR); growth factor [AT3G49780.1]
4.59	0.00012030	0.02116732	AT5G03455.1	CDC25 [AT5G03455.1]
4.59	0.00021937	0.02883721	AT3G57765.1	U2.3; snRNA [AT3G57765.1]
4.57	0.00003140	0.01007092	AT1G32860.1	glycosyl hydrolase family 17 protein [AT1G32860.1]
4.56	0.00018266	0.02613924	AT4G36900.1	RAP2.10 (related to AP2 10); DNA binding / transcription factor [AT4G36900.1]
4.56	0.00017404	0.02530547	AT2G33830.1	dormancy/auxin associated family protein [AT2G33830.1]
4.56	0.00019084	0.02680124	AT1G02350.1	protoporphyrinogen oxidase-related [AT1G02350.1]
4.54	0.00028041	0.03115479	AT5G54145.1	similar to unknown protein [Arabidopsis thaliana] (TAIR:AT4G27657.1) [AT5G54145.1]
4.54	0.00021207	0.02837278	AT3G08520.1	60S ribosomal protein L41 (RPL41D) [AT3G08520.1]
4.53	0.00025719	0.03044503	AT3G10190.1	calmodulin
4.53	0.00015701	0.02406780	AT3G56910.1	PSRP5 (PLASTID-SPECIFIC 50S RIBOSOMAL PROTEIN 5) [AT3G56910.1]
4.53	0.00036510	0.03573593	AT1G31835.1	unknown protein [AT1G31835.1]
4.52	0.00025276	0.03072581	AT3G28857.1	transcription regulator [AT3G28857.1]
4.52	0.00011057	0.02049180	AT1G78410.1	VQ motif-containing protein [AT1G78410.1]
4.51	0.00032242	0.03306122	AT1G52855.1	similar to unknown protein [Arabidopsis thaliana] (TAIR:AT3G15534.1); similar to unnamed protein product [Vitis vinifera] (GB:CAO39221.1) [AT1G52855.1]
4.51	0.00023375	0.03002841	AT4G36900.1	RAP2.10 (related to AP2 10); DNA binding / transcription factor [AT4G36900.1]
4.51	0.00035294	0.03507692	AT3G49940.1	LBD38 (LOB DOMAIN-CONTAINING PROTEIN 38) [AT3G49940.1]
4.49	0.00030739	0.03225058	AT3G10400.1	RNA recognition motif (RRM)-containing protein [AT3G10400.1]
4.49	0.00023950	0.03025140	AT2G31230.1	ATERF15 (ETHYLENE-RESPONSIVE ELEMENT BINDING FACTOR 15); DNA binding / transcription activator/ transcription factor [AT2G31230.1]
4.48	0.00031822	0.03277904	AT4G04925.1	unknown protein [AT4G04925.1]
4.48	0.00003229	0.01006897	AT1G36240.1	60S ribosomal protein L30 (RPL30A) [AT1G36240.1]
4.47	0.00025011	0.03065041	AT4G37290.1	similar to unknown protein [Arabidopsis thaliana] (TAIR:AT2G23270.1); similar to hypothetical protein [Vitis vinifera] (GB:CAN62855.1) [AT4G37290.1]
4.47	0.00026493	0.03010050	AT4G02380.1	SAG21 (SENESCENCE-ASSOCIATED GENE 21) [AT4G02380.1]
4.45	0.00045820	0.04144000	AT2G37250.1	ADK/ATPADK1 (ADENOSINE KINASE); adenylate kinase/ nucleotide kinase [AT2G37250.1]
4.45	0.00005130	0.01325714	AT1G07490.1	DVL9/RTFL3 (ROTUNDIFOLIA LIKE 3) [AT1G07490.1]
4.45	0.00003383	0.01040816	AT1G80180.1	similar to unknown protein [Arabidopsis thaliana] (TAIR:AT1G15400.2); similar to unknown protein [Arabidopsis thaliana] (TAIR:AT1G15400.3); similar to unknown protein [Arabidopsis thaliana] (TAIR:AT1G15400.1); similar to hypothetical protein MtrDRAFT_AC148340g12v2 [Medicago truncatula] (GB:ABD28396.1) [AT1G80180.1]
4.45	0.00003339	0.01034247	TA32465_3702	NM_100029 LEA14 (LATE EMBRYOGENESIS ABUNDANT 14) {Arabidopsis thaliana} (exp=-1; wgp=0; cg=0), partial (72%) [TC307013]
4.43	0.00015060	0.02356401	AT2G29995.1	similar to unknown protein [Arabidopsis thaliana] (TAIR:AT1G07175.1) [AT2G29995.1]
4.43	0.00022114	0.02890173	AT3G15353.1	MT3 (METALLOTHIONEIN 3) [AT3G15353.1]
4.43	0.00002786	0.00969231	ATCG00650.1	chloroplast-encoded ribosomal protein S18 [ATCG00650.1]
4.42	0.00047634	0.04231827	AT3G22235.1	unknown protein [AT3G22235.1]
4.42	0.00031513	0.03253425	AT4G14548.1	other RNA [AT4G14548.1]
4.42	0.00023640	0.03019774	AT5G42850.1	electron carrier/ protein disulfide oxidoreductase [AT5G42850.1]
4.42	0.00008669	0.01765766	AT2G17230.1	phosphate-responsive 1 family protein [AT2G17230.1]
4.41	0.00026006	0.03038760	AT1G23150.1	similar to unknown protein [Arabidopsis thaliana] (TAIR:AT1G70780.1); similar to unnamed protein product [Vitis vinifera] (GB:CAO42314.1); similar to unknown [Populus trichocarpa x Populus deltoides] (GB:ABK96329.1) [AT1G23150.1]
4.41	0.00025365	0.03058667	AT2G39500.1	similar to Os01g0974800 [Oryza sativa (japonica cultivar-group)] (GB:NP_001045558.1); similar to hypothetical protein OsJ_004838 [Oryza sativa (japonica cultivar-group)] (GB:EAZ15013.1) [AT2G39500.1]
4.40	0.00048762	0.04315068	AT1G70985.1	hydroxyproline-rich glycoprotein family protein [AT1G70985.1]
4.40	0.00012782	0.02164794	AT1G35210.1	similar to unknown protein [Arabidopsis thaliana] (TAIR:AT1G22470.1); similar to hypothetical protein [Vitis vinifera] (GB:CAN82663.1) [AT1G35210.1]
4.40	0.00024458	0.03046832	AT1G58420.1	similar to unknown protein [Arabidopsis thaliana] (TAIR:AT1G10140.1); contains InterPro domain Uncharacterised conserved protein UCP031279 (InterPro:IPR016972) [AT1G58420.1]
4.39	0.00029235	0.03147619	AT1G13448.1	other RNA [AT1G13448.1]
4.38	0.00038280	0.03667373	AT4G34881.1	unknown protein [AT4G34881.1]
4.38	0.00015060	0.02364583	AT5G25240.1	similar to NHL repeat-containing protein [Arabidopsis thaliana] (TAIR:AT5G14890.1); similar to unnamed protein product [Vitis vinifera] (GB:CAO67727.1) [AT5G25240.1]
4.37	0.00018598	0.02652997	AT5G19030.3	RNA recognition motif (RRM)-containing protein [AT5G19030.3]
4.37	0.00008713	0.01766816	AT5G16110.1	similar to unknown protein [Arabidopsis thaliana] (TAIR:AT3G02555.1); similar to hypothetical protein [Cleome spinosa] (GB:ABD96917.1) [AT5G16110.1]
4.36	0.00004334	0.01187879	AT1G07820.1	histone H4 [AT1G07820.1]
4.36	0.00031159	0.03246544	AT2G15830.1	similar to unknown protein [Arabidopsis thaliana] (TAIR:AT4G33960.1) [AT2G15830.1]
4.36	0.00006855	0.01565657	AT2G38465.1	similar to unnamed protein product [Vitis vinifera] (GB:CAO61577.1) [AT2G38465.1]
4.32	0.00011632	0.02087302	AT3G25717.1	DVL6/RTFL16 (ROTUNDIFOLIA LIKE 16) [AT3G25717.1]
4.32	0.00028284	0.03119512	AT1G30260.1	AGL79 (AGAMOUS-LIKE 79) [AT1G30260.1]
4.32	0.00039496	0.03760000	AT1G28480.1	GRX480; thiol-disulfide exchange intermediate [AT1G28480.1]
4.29	0.00016696	0.02483553	AT1G11740.1	ankyrin repeat family protein [AT1G11740.1]
4.29	0.00051128	0.04471954	AT2G39675.1	TAS1C; other RNA [AT2G39675.1]
4.28	0.00047988	0.04254902	AT2G01080.1	similar to unknown protein [Arabidopsis thaliana] (TAIR:AT3G54200.1); similar to Os03g0262700 [Oryza sativa (japonica cultivar-group)] (GB:NP_001049630.1); similar to unnamed protein product [Vitis vinifera] (GB:CAO43392.1); contains InterPro domain Harpin-induced 1 (InterPro:IPR010847) [AT2G01080.1]
4.26	0.00021915	0.02889213	AT1G75335.1	similar to unknown protein [Arabidopsis thaliana] (TAIR:AT5G60030.1); similar to hypothetical protein [Vitis vinifera] (GB:CAN66187.1) [AT1G75335.1]
4.26	0.00005484	0.01377778	AT3G19680.1	similar to unknown protein [Arabidopsis thaliana] (TAIR:AT1G50040.1); similar to unnamed protein product [Vitis vinifera] (GB:CAO61535.1); contains InterPro domain Protein of unknown function DUF1005 (InterPro:IPR010410) [AT3G19680.1]
4.25	0.00040004	0.03784519	AT1G78030.1	similar to glycine-rich protein [Arabidopsis thaliana] (TAIR:AT4G37900.1) [AT1G78030.1]
4.25	0.00052145	0.04508604	AT2G13431.1	other RNA [AT2G13431.1]
4.24	0.00035825	0.03537118	AT5G44580.1	similar to unknown protein [Arabidopsis thaliana] (TAIR:AT5G44582.1) [AT5G44580.1]
4.24	0.00053804	0.04625475	AT5G47700.2	60S acidic ribosomal protein P1 (RPP1C) [AT5G47700.2]
4.24	0.00031358	0.03252294	AT3G03870.2	similar to unknown protein [Arabidopsis thaliana] (TAIR:AT5G18130.1); similar to unknown [Medicago truncatula] (GB:ABK28852.1) [AT3G03870.2]
4.23	0.00046218	0.04163347	AT5G62575.1	similar to unknown protein [Arabidopsis thaliana] (TAIR:AT3G47833.1); similar to unnamed protein product [Vitis vinifera] (GB:CAO64387.1) [AT5G62575.1]
4.22	0.00038722	0.03694093	AT3G48490.1	similar to unknown [Populus trichocarpa] (GB:ABK93013.1) [AT3G48490.1]
4.22	0.00054600	0.04649718	AT4G01060.1	ETC3 (ENHANCER OF TRY AND CPC 3); DNA binding / transcription factor [AT4G01060.1]
4.21	0.00043410	0.04014315	AT1G73177.1	BNS (BONSAI) [AT1G73177.1]
4.20	0.00035781	0.03540481	AT4G35783.1	DVL17/RTFL6 (ROTUNDIFOLIA LIKE 6) [AT4G35783.1]
4.20	0.00029987	0.03190588	AT2G14115.1	other RNA [AT2G14115.1]
4.20	0.00028218	0.03119804	AT4G09550.1	similar to unknown protein [Arabidopsis thaliana] (TAIR:AT1G73790.1); similar to unknown [Populus trichocarpa] (GB:ABK92804.1) [AT4G09550.1]
4.20	0.00004312	0.01189024	AT5G17380.1	pyruvate decarboxylase family protein [AT5G17380.1]
4.19	0.00059907	0.04979779	AT1G68840.1	RAV2 (REGULATOR OF THE ATPASE OF THE VACUOLAR MEMBRANE); DNA binding / transcription factor [AT1G68840.1]
4.19	0.00030385	0.03202797	AT5G01015.1	similar to unknown protein [Arabidopsis thaliana] (TAIR:AT1G65295.1); similar to hypothetical protein [Vitis vinifera] (GB:CAN82885.1); similar to unnamed protein product [Vitis vinifera] (GB:CAO45347.1) [AT5G01015.1]
4.19	0.00037682	0.03633262	AT2G23320.1	WRKY15 (WRKY DNA-binding protein 15); transcription factor [AT2G23320.1]
4.19	0.00025962	0.03041451	AT4G32890.1	zinc finger (GATA type) family protein [AT4G32890.1]
4.19	0.00028129	0.03117647	AT5G05960.1	protease inhibitor/seed storage/lipid transfer protein (LTP) family protein [AT5G05960.1]
4.19	0.00005529	0.01381215	AT2G36870.1	xyloglucan:xyloglucosyl transferase
4.18	0.00053892	0.04615530	AT5G44582.1	similar to unknown protein [Arabidopsis thaliana] (TAIR:AT5G44580.1) [AT5G44582.1]
4.18	0.00027421	0.03084577	AT2G46540.1	similar to unknown [Populus trichocarpa] (GB:ABK93335.1) [AT2G46540.1]
4.18	0.00004644	0.01257485	BP643945	TRXM1_ARATH (O48737) Thioredoxin M-type 1
4.18	0.00025365	0.03066845	AT5G18050.1	auxin-responsive protein
4.18	0.00032972	0.03358108	AT4G16515.1	unknown protein [AT4G16515.1]
4.18	0.00010593	0.02012605	AT3G61113.1	similar to unknown protein [Arabidopsis thaliana] (TAIR:AT2G45695.1); similar to hypothetical protein [Vitis vinifera] (GB:CAN82245.1); similar to unnamed protein product [Vitis vinifera] (GB:CAO24464.1); contains InterPro domain Ubiquitin-related modifier 1 (InterPro:IPR017188); contains InterPro domain Molybdopterin synthase/thiamin biosynthesis sulphur carrier, beta-grasp (InterPro:IPR016155);…
4.17	0.00026183	0.03020408	AT2G28400.1	similar to unknown protein [Arabidopsis thaliana] (TAIR:AT5G60680.1); similar to unnamed protein product [Vitis vinifera] (GB:CAO21845.1); contains InterPro domain Protein of unknown function DUF584 (InterPro:IPR007608) [AT2G28400.1]
4.17	0.00039761	0.03769392	AT5G43725.1	other RNA [AT5G43725.1]
4.16	0.00026028	0.03033505	AT5G42825.1	contains domain Kazal-type serine protease inhibitors (SSF100895) [AT5G42825.1]
4.14	0.00051747	0.04482759	AT1G53542.1	unknown protein [AT1G53542.1]
4.14	0.00022490	0.02922414	AT3G47510.1	unknown protein [AT3G47510.1]
4.14	0.00025321	0.03069705	AT3G47965.1	unknown protein [AT3G47965.1]
4.13	0.00022136	0.02884726	AT5G17610.1	similar to unknown [Populus trichocarpa] (GB:ABK94626.1) [AT5G17610.1]
4.13	0.00005661	0.01383784	AT5G47550.1	cysteine protease inhibitor
4.13	0.00056015	0.04743446	AT5G65300.1	unknown protein [AT5G65300.1]
4.13	0.00044516	0.04083164	AT1G14200.1	zinc finger (C3HC4-type RING finger) family protein [AT1G14200.1]
4.12	0.00050619	0.04444660	AT4G01200.1	C2 domain-containing protein [AT4G01200.1]
4.12	0.00028594	0.03123188	AT1G53885.1	senescence-associated protein-related [AT1G53885.1]
4.11	0.00015480	0.02405498	AT3G21360.1	oxidoreductase [AT3G21360.1]
4.11	0.00033038	0.03357303	AT1G31760.1	SWIB complex BAF60b domain-containing protein [AT1G31760.1]
4.09	0.00050531	0.04445525	AT3G44010.1	40S ribosomal protein S29 (RPS29B) [AT3G44010.1]
4.09	0.00057364	0.04821561	AT1G05575.1	unknown protein [AT1G05575.1]
4.07	0.00026117	0.03035990	AT3G05800.1	transcription factor [AT3G05800.1]
4.07	0.00045599	0.04132265	AT1G12400.1	DNA binding [AT1G12400.1]
4.06	0.00010659	0.01991736	AT5G60680.1	similar to unknown protein [Arabidopsis thaliana] (TAIR:AT3G45210.1); similar to unnamed protein product [Vitis vinifera] (GB:CAO21845.1); contains InterPro domain Protein of unknown function DUF584 (InterPro:IPR007608) [AT5G60680.1]
4.06	0.00020876	0.02817910	AT1G64360.1	unknown protein [AT1G64360.1]
4.05	0.00050663	0.04439922	AT5G19030.1	RNA recognition motif (RRM)-containing protein [AT5G19030.1]
4.03	0.00031468	0.03256293	AT1G20970.1	adhesin-related [AT1G20970.1]
4.03	0.00033835	0.03392461	AT3G17050.1	transposable element gene [AT3G17050.1]
4.01	0.00007983	0.01671296	AT1G30757.1	unknown protein [AT1G30757.1]
4.00	0.00033459	0.03377232	AT3G47480.1	calcium-binding EF hand family protein [AT3G47480.1]
4.00	0.00051725	0.04489443	AT5G47700.1	60S acidic ribosomal protein P1 (RPP1C) [AT5G47700.1]
4.00	0.00005130	0.01333333	AT1G23080.1	PIN7 (PIN-FORMED 7); auxin:hydrogen symporter/ transporter [AT1G23080.1]
4.00	0.00051238	0.04472973	AT1G29510.1	SAUR68 (SMALL AUXIN UPREGULATED 68) [AT1G29510.1]
3.98	0.00022070	0.02892754	AT5G42050.1	similar to unknown protein [Arabidopsis thaliana] (TAIR:AT3G27090.1); similar to unknown [Populus trichocarpa] (GB:ABK95892.1); contains InterPro domain Kelch related (InterPro:IPR013089); contains InterPro domain Development and cell death (InterPro:IPR013989) [AT5G42050.1]
3.96	0.00056966	0.04805970	AT2G28710.1	zinc finger (C2H2 type) family protein [AT2G28710.1]
3.95	0.00031822	0.03270455	AT5G53650.1	similar to unnamed protein product [Vitis vinifera] (GB:CAO48588.1) [AT5G53650.1]
3.94	0.00042304	0.03928131	AT3G29644.1	other RNA [AT3G29644.1]
3.94	0.00007917	0.01665116	AT4G16990.1	disease resistance protein (TIR-NBS class)
3.93	0.00040181	0.03785417	TA28144_3702	Q2V367_ARATH (Q2V367) Protein At5g19140
3.92	0.00038523	0.03682875	AT1G26800.1	zinc finger (C3HC4-type RING finger) family protein [AT1G26800.1]
3.91	0.00046970	0.04189349	AT5G53030.1	similar to unknown protein [Arabidopsis thaliana] (TAIR:AT4G27810.1); similar to hypothetical protein [Vitis vinifera] (GB:CAN71155.1) [AT5G53030.1]
3.90	0.00056833	0.04803738	AT2G01540.1	C2 domain-containing protein [AT2G01540.1]
3.89	0.00046506	0.04164356	AT4G21740.1	unknown protein [AT4G21740.1]
3.89	0.00051614	0.04488462	AT1G64230.1	UBC28; ubiquitin-protein ligase [AT1G64230.1]
3.88	0.00025874	0.03054830	AT5G03490.1	UDP-glucoronosyl/UDP-glucosyl transferase family protein [AT5G03490.1]
3.88	0.00045046	0.04098592	AT3G61190.1	BAP1 (BON ASSOCIATION PROTEIN 1) [AT3G61190.1]
3.88	0.00049027	0.04330078	AT5G19120.1	aspartic-type endopeptidase/ pepsin A [AT5G19120.1]
3.87	0.00037660	0.03638889	AT1G07090.1	similar to unknown protein [Arabidopsis thaliana] (TAIR:AT5G58500.1); similar to hypothetical protein [Vitis vinifera] (GB:CAN60458.1); contains InterPro domain Protein of unknown function DUF640 (InterPro:IPR006936) [AT1G07090.1]
3.87	0.00033392	0.03385650	AT1G61070.1	LCR66/PDF2.4 (Low-molecular-weight cysteine-rich 66) [AT1G61070.1]
3.85	0.00040004	0.03776618	AT5G24655.1	similar to unknown protein [Arabidopsis thaliana] (TAIR:AT5G24660.1); similar to unknown protein [Brassica rapa subsp. pekinensis] (GB:AAQ92331.1) [AT5G24655.1]
3.85	0.00018067	0.02610224	AT1G31170.2	ATSRX/SRX (SULFIREDOXIN) [AT1G31170.2]
3.83	0.00044272	0.04077393	ATMG01000.1	hypothetical protein [ATMG01000.1]
3.81	0.00023950	0.03016713	AT2G33770.1	ATUBC24/PHO2/UBC24 (PHOSPHATE 2); ubiquitin-protein ligase [AT2G33770.1]
3.81	0.00028837	0.03134615	DQ108839	Arabidopsis thaliana clone 30935 mRNA sequence [DQ108839]
3.81	0.00019416	0.02709877	AT5G06760.1	late embryogenesis abundant group 1 domain-containing protein / LEA group 1 domain-containing protein [AT5G06760.1]
3.80	0.00036488	0.03579176	AT1G22270.1	Identical to TRM112-like protein At1g22270 [Arabidopsis Thaliana] (GB:Q8LFJ5;GB:Q9LME3); similar to unknown protein [Arabidopsis thaliana] (TAIR:AT1G78190.1); similar to unknown [Picea sitchensis] (GB:ABK23797.1); contains InterPro domain Protein of unknown function DUF343 (InterPro:IPR005651) [AT1G22270.1]
3.80	0.00044870	0.04098990	AT1G61795.1	similar to RIC10 (ROP-INTERACTIVE CRIB MOTIF-CONTAINING PROTEIN 10) [Arabidopsis thaliana] (TAIR:AT4G04900.1); similar to unnamed protein product [Vitis vinifera] (GB:CAO69681.1); contains InterPro domain PAK-box/P21-Rho-binding (InterPro:IPR000095) [AT1G61795.1]
3.79	0.00049447	0.04358674	AT5G47060.1	senescence-associated protein-related [AT5G47060.1]
3.78	0.00037904	0.03646809	AT5G40500.1	similar to unnamed protein product [Vitis vinifera] (GB:CAO14700.1) [AT5G40500.1]
3.78	0.00044759	0.04097166	AT3G59600.1	DNA-directed RNA polymerase I
3.76	0.00026515	0.03005013	AT3G15540.1	IAA19 (indoleacetic acid-induced protein 19); transcription factor [AT3G15540.1]
3.74	0.00040270	0.03778008	AT1G60870.1	MEE9 (maternal effect embryo arrest 9) [AT1G60870.1]
3.73	0.00011234	0.02048387	AT2G20790.1	protein binding / protein transporter [AT2G20790.1]
3.73	0.00023286	0.03008571	AT2G27130.1	protease inhibitor/seed storage/lipid transfer protein (LTP) family protein [AT2G27130.1]
3.73	0.00027797	0.03103704	AT3G48360.1	BT2 (BTB AND TAZ DOMAIN PROTEIN 2); protein binding / transcription factor/ transcription regulator [AT3G48360.1]
3.72	0.00009929	0.01952174	AT3G06070.1	similar to unknown protein [Arabidopsis thaliana] (TAIR:AT5G19190.1); similar to unnamed protein product [Vitis vinifera] (GB:CAO71112.1) [AT3G06070.1]
3.72	0.00030761	0.03212471	AT2G18210.1	similar to unknown protein [Arabidopsis thaliana] (TAIR:AT4G36500.1); similar to hypothetical protein [Thellungiella halophila] (GB:ABB45855.1) [AT2G18210.1]
3.71	0.00036599	0.03566810	AT4G10280.1	similar to unknown protein [Arabidopsis thaliana] (TAIR:AT4G10290.1); similar to unnamed protein product [Vitis vinifera] (GB:CAO44489.1); contains InterPro domain RmlC-like jelly roll fold (InterPro:IPR014710); contains InterPro domain Protein of unknown function DUF861, cupin-3 (InterPro:IPR008579); contains InterPro domain Cupin, RmlC-type (InterPro:IPR011051) [AT4G10280.1]
3.70	0.00011168	0.02052846	AT4G22690.1	CYP706A1 (cytochrome P450, family 706, subfamily A, polypeptide 1); oxygen binding [AT4G22690.1]
3.70	0.00034277	0.03429204	AT5G19120.1	aspartic-type endopeptidase/ pepsin A [AT5G19120.1]
3.70	0.00044162	0.04075510	AT1G30330.1	ARF6 (AUXIN RESPONSE FACTOR 6); transcription factor [AT1G30330.1]
3.69	0.00015701	0.02423208	TA26379_3702	Q8L950_ARATH (Q8L950) Histone H2B
3.68	0.00032906	0.03358916	AT5G50450.1	zinc finger (MYND type) family protein [AT5G50450.1]
3.68	0.00011698	0.02082677	AT5G53880.1	similar to unknown [Populus trichocarpa] (GB:ABK92577.1) [AT5G53880.1]
3.67	0.00023728	0.03014045	AT4G17790.1	similar to unknown protein [Arabidopsis thaliana] (TAIR:AT1G71940.1); similar to hypothetical protein 23.t00026 [Brassica oleracea] (GB:ABD65614.1); contains InterPro domain SNARE associated Golgi protein (InterPro:IPR015414) [AT4G17790.1]
3.65	0.00013755	0.02261818	AT2G22170.1	lipid-associated family protein [AT2G22170.1]
3.65	0.00059708	0.04981550	AT3G20830.1	protein kinase family protein [AT3G20830.1]
3.65	0.00016873	0.02493464	AT2G18910.1	hydroxyproline-rich glycoprotein family protein [AT2G18910.1]
3.63	0.00026426	0.03017677	AT1G74940.1	senescence-associated protein-related [AT1G74940.1]
3.62	0.00044449	0.04085366	AT5G52760.1	heavy-metal-associated domain-containing protein [AT5G52760.1]
3.61	0.00058138	0.04868519	AT2G02130.1	LCR68/PDF2.3 (Low-molecular-weight cysteine-rich 68); protease inhibitor [AT2G02130.1]
3.60	0.00030009	0.03185446	TA28144_3702	Q2V367_ARATH (Q2V367) Protein At5g19140
3.58	0.00032884	0.03364253	AT2G40080.1	ELF4 (EARLY FLOWERING 4) [AT2G40080.1]
3.57	0.00024303	0.03044321	AT2G43535.1	trypsin inhibitor
3.57	0.00046263	0.04150794	AT5G56980.1	similar to unknown protein [Arabidopsis thaliana] (TAIR:AT4G26130.1); similar to unknown [Populus trichocarpa] (GB:ABK95362.1) [AT5G56980.1]
3.55	0.00045179	0.04102410	AT5G57110.1	ACA8 (AUTOINHIBITED CA2+ -ATPASE, ISOFORM 8); calcium-transporting ATPase/ calmodulin binding [AT5G57110.1]
3.54	0.00024878	0.03065395	AT1G56200.1	EMB1303 (EMBRYO DEFECTIVE 1303) [AT1G56200.1]
3.49	0.00045887	0.04141717	AT2G25640.1	similar to transcription elongation factor-related [Arabidopsis thaliana] (TAIR:AT5G25520.2); similar to unnamed protein product [Vitis vinifera] (GB:CAO44119.1); contains InterPro domain Transcription elongation factor S-II, central region; (InterPro:IPR003618); contains InterPro domain Spen paralogue and orthologue C-terminal (InterPro:IPR012921) [AT2G25640.1]
3.49	0.00038036	0.03651805	AT3G22380.1	TIC (TIME FOR COFFEE) [AT3G22380.1]
3.48	0.00035360	0.03506579	AT3G06180.1	structural constituent of ribosome [AT3G06180.1]
3.47	0.00042724	0.03959016	AT3G10020.1	similar to Os12g0147200 [Oryza sativa (japonica cultivar-group)] (GB:NP_001066153.1); similar to unnamed protein product [Vitis vinifera] (GB:CAO15981.1); similar to Os11g0149200 [Oryza sativa (japonica cultivar-group)] (GB:NP_001065754.1) [AT3G10020.1]
3.45	0.00020057	0.02748485	AT3G61600.1	ATPOB1 (Arabidopsis thaliana POZ/BTB containing-protein 1); protein binding [AT3G61600.1]
3.45	0.00041575	0.03876289	AT3G10020.2	similar to unnamed protein product [Vitis vinifera] (GB:CAO15981.1) [AT3G10020.2]
3.43	0.00019129	0.02678019	AT5G04250.1	OTU-like cysteine protease family protein [AT5G04250.1]
3.40	0.00030363	0.03207944	AT3G14560.1	unknown protein [AT3G14560.1]
3.40	0.00047280	0.04208661	AT4G30010.1	similar to unknown [Populus trichocarpa x Populus deltoides] (GB:ABK96249.1) [AT4G30010.1]
3.40	0.00029567	0.03175772	AT5G03370.1	acylphosphatase family [AT5G03370.1]
3.39	0.00029898	0.03188679	AT1G61730.1	DNA-binding storekeeper protein-related [AT1G61730.1]
3.38	0.00024856	0.03079452	AT5G64170.1	dentin sialophosphoprotein-related [AT5G64170.1]
3.36	0.00041530	0.03880165	AT1G54217.1	Expressed protein [AT1G54217.1]
3.35	0.00025697	0.03049869	AT5G02550.1	unknown protein [AT5G02550.1]
3.34	0.00026139	0.03030769	AT5G21105.1	L-ascorbate oxidase/ copper ion binding [AT5G21105.1]
3.33	0.00025409	0.03047745	AT3G24190.1	ABC1 family protein [AT3G24190.1]
3.32	0.00020301	0.02765060	AT5G64400.1	similar to unknown protein [Arabidopsis thaliana] (TAIR:AT5G09570.1); similar to unknown [Populus trichocarpa] (GB:ABK94558.1); contains InterPro domain CHCH (InterPro:IPR010625) [AT5G64400.1]
3.32	0.00041309	0.03867495	AT5G45350.2	proline-rich family protein [AT5G45350.2]
3.32	0.00030119	0.03189696	AT4G23850.1	long-chain-fatty-acid--CoA ligase / long-chain acyl-CoA synthetase [AT4G23850.1]
3.31	0.00046218	0.04155070	AT5G62770.1	similar to unknown protein [Arabidopsis thaliana] (TAIR:AT3G27880.1); similar to hypothetical protein [Vitis vinifera] (GB:CAN65788.1); contains InterPro domain Protein of unknown function DUF1645 (InterPro:IPR012442) [AT5G62770.1]
3.30	0.00028571	0.03135922	BP640490	Q9LE80_ARATH (Q9LE80) Arabidopsis thaliana genomic DNA
3.30	0.00059708	0.04972376	TA30001_3702	Q8L7Z1_ARATH (Q8L7Z1) AT5g16250/T21H19_170
3.29	0.00028969	0.03133971	AT3G60520.1	zinc ion binding [AT3G60520.1]
3.29	0.00053892	0.04624288	AT4G30010.1	similar to unknown [Populus trichocarpa x Populus deltoides] (GB:ABK96249.1) [AT4G30010.1]
3.27	0.00029788	0.03184397	AT3G18410.2	NADH-ubiquinone oxidoreductase-related [AT3G18410.2]
3.27	0.00053560	0.04613333	AT2G18200.1	similar to unknown protein [Arabidopsis thaliana] (TAIR:AT2G18210.1) [AT2G18200.1]
3.27	0.00036599	0.03559140	AT5G01590.1	similar to unnamed protein product [Vitis vinifera] (GB:CAO63840.1) [AT5G01590.1]
3.26	0.00030540	0.03211628	BP607269	Q3EAA5_ARATH (Q3EAA5) Protein At4g05320
3.24	0.00025918	0.03052083	AT1G19200.1	senescence-associated protein-related [AT1G19200.1]
3.23	0.00028748	0.03132530	AT5G08415.1	lipoic acid synthase family protein [AT5G08415.1]
3.23	0.00025011	0.03073370	AT5G46210.1	CUL4 (CULLIN4); protein binding / ubiquitin-protein ligase [AT5G46210.1]
3.22	0.00033437	0.03382550	AT5G14920.1	gibberellin-regulated family protein [AT5G14920.1]
3.20	0.00054379	0.04639623	AT4G19390.1	similar to unknown protein [Arabidopsis thaliana] (TAIR:AT5G13720.1); similar to unnamed protein product [Vitis vinifera] (GB:CAO63752.1); contains InterPro domain Uncharacterised conserved protein UCP022348 (InterPro:IPR016804); contains InterPro domain Protein of unknown function UPF0114 (InterPro:IPR005134) [AT4G19390.1]
3.15	0.00037262	0.03608137	AT1G08890.1	sugar transporter family protein [AT1G08890.1]
3.13	0.00031247	0.03248276	AT4G39840.1	similar to unnamed protein product [Vitis vinifera] (GB:CAO21162.1); similar to unnamed protein product [Vitis vinifera] (GB:CAO48661.1) [AT4G39840.1]
3.12	0.00036931	0.03583691	AT5G36290.1	similar to unknown protein [Arabidopsis thaliana] (TAIR:AT1G25520.1); similar to unnamed protein product [Vitis vinifera] (GB:CAO22988.1); contains InterPro domain Protein of unknown function UPF0016; (InterPro:IPR001727) [AT5G36290.1]
3.11	0.00039739	0.03775210	AT5G24570.1	unknown protein [AT5G24570.1]
3.00	0.00056015	0.04752345	AT4G22580.1	exostosin family protein [AT4G22580.1]
2.99	0.00055750	0.04738722	AT3G52770.1	ZPR3 (LITTLE ZIPPER 3); protein binding [AT3G52770.1]
2.98	0.00046661	0.04169960	AT4G31480.1	coatomer beta subunit
2.97	0.00057187	0.04815642	AT4G01330.1	protein kinase family protein [AT4G01330.1]
2.92	0.00058381	0.04879852	AT5G44860.1	similar to unknown protein [Arabidopsis thaliana] (TAIR:AT4G19950.1); similar to hypothetical protein MtrDRAFT_AC160516g6v2 [Medicago truncatula] (GB:ABN08773.1) [AT5G44860.1]
2.90	0.00057607	0.04833024	AT3G55880.2	similar to unknown protein [Arabidopsis thaliana] (TAIR:AT2G40095.1); similar to unnamed protein product [Vitis vinifera] (GB:CAO41350.1); contains domain PTHR10992 (PTHR10992); contains domain PTHR10992:SF2 (PTHR10992:SF2) [AT3G55880.2]
2.57	0.00020478	0.02780781	BP663997	RBS1A_ARATH (P10795) Ribulose bisphosphate carboxylase small chain 1A
2.10	0.00054025	0.04618147	AT4G13840.1	transferase family protein [AT4G13840.1]
Fold Change	pval (RankProd)	FDR (RankProd)	ProbeID	Description
-3.44	0.00022977	0.04459227	AT3G54890.2	LHCA1 [AT3G54890.2]
-3.72	0.00014949	0.03734807	AT3G61470.1	LHCA2 (Photosystem I light harvesting complex gene 2); chlorophyll binding [AT3G61470.1]
-3.93	0.00007386	0.02693548	AT1G42970.1	GAPB (GLYCERALDEHYDE-3-PHOSPHATE DEHYDROGENASE B SUBUNIT); glyceraldehyde-3-phosphate dehydrogenase [AT1G42970.1]
-4.17	0.00025652	0.04715447	AT4G02770.1	PSAD-1 (photosystem I subunit D-1) [AT4G02770.1]
-4.22	0.00023552	0.04493671	AT4G14090.1	UDP-glucoronosyl/UDP-glucosyl transferase family protein [AT4G14090.1]
-4.26	0.00013180	0.03425287	ATCG00750.1	30S chloroplast ribosomal protein S11 [ATCG00750.1]
-4.29	0.00025033	0.04658436	AT1G57720.1	elongation factor 1B-gamma
-4.31	0.00008249	0.02847328	AT3G12780.1	PGK1 (PHOSPHOGLYCERATE KINASE 1); phosphoglycerate kinase [AT3G12780.1]
-4.33	0.00018996	0.04129808	AT1G03130.1	PSAD-2 (photosystem I subunit D-2) [AT1G03130.1]
-4.39	0.00027797	0.04929412	AT1G30120.1	PDH-E1 BETA (PYRUVATE DEHYDROGENASE E1 BETA); pyruvate dehydrogenase (acetyl-transferring) [AT1G30120.1]
-4.40	0.00024414	0.04600000	AT1G26180.1	similar to unnamed protein product [Vitis vinifera] (GB:CAO42035.1) [AT1G26180.1]
-4.40	0.00024126	0.04564854	AT1G68530.1	CUT1 (CUTICULAR 1); acyltransferase/ catalytic [AT1G68530.1]
-4.40	0.00018996	0.04110048	AT1G57720.1	elongation factor 1B-gamma
-4.41	0.00020721	0.04298165	AT3G18490.1	aspartyl protease family protein [AT3G18490.1]
-4.43	0.00024724	0.04619835	AT1G61890.1	MATE efflux family protein [AT1G61890.1]
-4.43	0.00016939	0.03928205	AT5G28500.1	similar to unknown protein [Arabidopsis thaliana] (TAIR:AT3G04550.1); similar to unnamed protein product [Vitis vinifera] (GB:CAO65032.1) [AT5G28500.1]
-4.43	0.00023065	0.04457265	AT4G01150.1	Identical to Uncharacterized protein At4g01150, chloroplast precursor [Arabidopsis Thaliana] (GB:O04616;GB:Q38835); similar to unknown protein [Arabidopsis thaliana] (TAIR:AT4G38100.1); similar to unknown [Populus trichocarpa] (GB:ABK95729.1) [AT4G01150.1]
-4.44	0.00026050	0.04750000	AT4G08870.1	arginase
-4.44	0.00013578	0.03508571	AT3G53460.2	CP29 (chloroplast 29 kDa ribonucleoprotein); RNA binding / poly(U) binding [AT3G53460.2]
-4.45	0.00021716	0.04325991	AT2G03120.1	signal peptide peptidase family protein [AT2G03120.1]
-4.48	0.00025741	0.04712551	AT3G17390.1	MTO3 (S-adenosylmethionine synthase 3); methionine adenosyltransferase [AT3G17390.1]
-4.48	0.00026714	0.04793651	AT1G02780.1	EMB2386 (EMBRYO DEFECTIVE 2386); structural constituent of ribosome [AT1G02780.1]
-4.48	0.00027377	0.04874016	AT4G05000.1	vacuolar protein sorting-associated protein 28 family protein / VPS28 family protein [AT4G05000.1]
-4.49	0.00021672	0.04336283	AT2G41950.1	similar to unnamed protein product [Vitis vinifera] (GB:CAO23423.1); contains domain S-adenosyl-L-methionine-dependent methyltransferases (SSF53335) [AT2G41950.1]
-4.50	0.00017271	0.03905000	AT3G02470.3	SAMDC (S-ADENOSYLMETHIONINE DECARBOXYLASE) [AT3G02470.3]
-4.55	0.00020478	0.04306977	AT5G53140.1	protein phosphatase 2C
-4.55	0.00026603	0.04792829	AT1G67700.1	similar to unknown [Populus trichocarpa] (GB:ABK95743.1); contains domain PTHR11804:SF2 (PTHR11804:SF2); contains domain PTHR11804 (PTHR11804) [AT1G67700.1]
-4.57	0.00003494	0.02106667	AT5G48930.1	transferase family protein [AT5G48930.1]
-4.58	0.00016563	0.03880829	AT1G15950.1	CCR1 (CINNAMOYL COA REDUCTASE 1) [AT1G15950.1]
-4.61	0.00024525	0.04601660	AT5G47110.1	lil3 protein
-4.61	0.00014153	0.03615819	AT2G25840.2	OVA4 (OVULE ABORTION 4); ATP binding / aminoacyl-tRNA ligase [AT2G25840.2]
-4.66	0.00022800	0.04463203	AT4G31700.1	RPS6 (RIBOSOMAL PROTEIN S6); structural constituent of ribosome [AT4G31700.1]
-4.68	0.00027178	0.04857708	AT1G54080.1	UBP1A; mRNA 3'-UTR binding [AT1G54080.1]
-4.68	0.00023883	0.04537815	AT3G52990.1	pyruvate kinase
-4.71	0.00015414	0.03727273	AT4G27440.2	PORB (PROTOCHLOROPHYLLIDE OXIDOREDUCTASE B); oxidoreductase/ protochlorophyllide reductase [AT4G27440.2]
-4.71	0.00011057	0.03086420	AT4G02770.1	PSAD-1 (photosystem I subunit D-1) [AT4G02770.1]
-4.72	0.00016962	0.03913265	AT1G64150.1	similar to unknown protein [Arabidopsis thaliana] (TAIR:AT4G13590.1); similar to unnamed protein product [Vitis vinifera] (GB:CAO65879.1); contains InterPro domain Protein of unknown function UPF0016; (InterPro:IPR001727) [AT1G64150.1]
-4.75	0.00026382	0.04772000	AT5G66530.1	aldose 1-epimerase family protein [AT5G66530.1]
-4.77	0.00021384	0.04336323	AT3G26580.1	binding [AT3G26580.1]
-4.77	0.00018620	0.04107317	ATCG00500.1	Encodes the carboxytransferase beta subunit of the Acetyl-CoA carboxylase (ACCase) complex in plastids. This complex catalyzes the carboxylation of acetyl-CoA to produce malonyl-CoA
-4.78	0.00018642	0.04092233	AT5G47310.1	similar to unknown protein [Arabidopsis thaliana] (TAIR:AT4G17486.1); similar to hypothetical protein 25.t00041 [Brassica oleracea] (GB:ABD64953.1); contains InterPro domain Protein of unknown function DUF862, eukaryotic (InterPro:IPR008580) [AT5G47310.1]
-4.78	0.00015281	0.03735135	AT1G11910.1	aspartyl protease family protein [AT1G11910.1]
-4.78	0.00021384	0.04316964	AT5G59880.1	ADF3 (ACTIN DEPOLYMERIZING FACTOR 3); actin binding [AT5G59880.1]
-4.80	0.00021230	0.04343891	AT1G78140.1	methyltransferase-related [AT1G78140.1]
-4.81	0.00011499	0.03190184	AT2G21660.2	ATGRP7 (COLD, CIRCADIAN RHYTHM, AND RNA BINDING 2); RNA binding [AT2G21660.2]
-4.81	0.00023176	0.04459574	AT2G17695.2	similar to unnamed protein product [Vitis vinifera] (GB:CAO40657.1) [AT2G17695.2]
-4.83	0.00018421	0.04103448	AT3G47470.1	LHCA4 (Photosystem I light harvesting complex gene 4); chlorophyll binding [AT3G47470.1]
-4.83	0.00017205	0.03929293	AT5G25460.1	similar to unknown protein [Arabidopsis thaliana] (TAIR:AT5G11420.1); similar to unknown [Ricinus communis] (GB:CAB02653.1); contains InterPro domain Protein of unknown function DUF642 (InterPro:IPR006946) [AT5G25460.1]
-4.84	0.00017824	0.04009950	AT2G39730.1	RCA (RUBISCO ACTIVASE) [AT2G39730.1]
-4.84	0.00001349	0.01525000	AT5G66570.1	OE33/OEE1/OEE33/PSBO-1/PSBO1 (OXYGEN-EVOLVING ENHANCER 33); oxygen evolving/ poly(U) binding [AT5G66570.1]
-4.89	0.00022026	0.04368421	AT5G17920.1	ATCIMS (COBALAMIN-INDEPENDENT METHIONINE SYNTHASE); 5-methyltetrahydropteroyltriglutamate-homocysteine S-methyltransferase/ methionine synthase [AT5G17920.1]
-4.94	0.00015568	0.03724868	AT2G45960.1	PIP1B (plasma membrane intrinsic protein 1;2); water channel [AT2G45960.1]
-4.95	0.00020920	0.04319635	AT3G49560.1	mitochondrial import inner membrane translocase subunit Tim17/Tim22/Tim23 family protein [AT3G49560.1]
-4.98	0.00010261	0.03114094	AT1G54780.1	thylakoid lumen 18.3 kDa protein [AT1G54780.1]
-4.98	0.00015414	0.03747312	AT1G05850.1	POM1 (POM-POM1); chitinase [AT1G05850.1]
-4.98	0.00012848	0.03397661	AT2G44120.1	60S ribosomal protein L7 (RPL7C) [AT2G44120.1]
-4.99	0.00013114	0.03427746	AT5G53140.1	protein phosphatase 2C
-4.99	0.00016121	0.03796875	AT1G13440.1	GAPC-2; glyceraldehyde-3-phosphate dehydrogenase [AT1G13440.1]
-5.00	0.00009288	0.02896552	AT2G39730.1	RCA (RUBISCO ACTIVASE) [AT2G39730.1]
-5.01	0.00021075	0.04331818	AT5G07090.1	40S ribosomal protein S4 (RPS4B) [AT5G07090.1]
-5.03	0.00005064	0.02436170	AT3G12120.2	FAD2 (FATTY ACID DESATURASE 2) [AT3G12120.2]
-5.04	0.00012229	0.03291667	AT3G02080.1	40S ribosomal protein S19 (RPS19A) [AT3G02080.1]
-5.04	0.00010482	0.03098039	AT2G29980.1	FAD3 (FATTY ACID DESATURASE 3); omega-3 fatty acid desaturase [AT2G29980.1]
-5.07	0.00022070	0.04358079	AT1G11860.1	aminomethyltransferase
-5.07	0.00012627	0.03358824	AT1G09640.1	elongation factor 1B-gamma
-5.08	0.00008315	0.02848485	AT2G47590.1	PHR2 (PHOTOLYASE/BLUE-LIGHT RECEPTOR 2) [AT2G47590.1]
-5.10	0.00010327	0.03092715	AT1G68530.1	CUT1 (CUTICULAR 1); acyltransferase/ catalytic [AT1G68530.1]
-5.10	0.00025608	0.04726531	AT5G60360.3	AALP (ARABIDOPSIS ALEURAIN-LIKE PROTEASE) [AT5G60360.3]
-5.11	0.00017205	0.03909548	AT3G56650.1	thylakoid lumenal 20 kDa protein [AT3G56650.1]
-5.11	0.00012185	0.03299401	AT1G48030.1	dihydrolipoamide dehydrogenase 1
-5.13	0.00022225	0.04369565	AT3G06483.1	PDK (PYRUVATE DEHYDROGENASE KINASE); ATP binding / pyruvate dehydrogenase (acetyl-transferring) kinase [AT3G06483.1]
-5.13	0.00013578	0.03488636	AT3G15840.3	PIFI (POST-ILLUMINATION CHLOROPHYLL FLUORESCENCE INCREASE) [AT3G15840.3]
-5.14	0.00009045	0.02900709	AT1G22710.1	SUC2 (SUCROSE-PROTON SYMPORTER 2); carbohydrate transmembrane transporter/ sucrose transmembrane transporter/ sucrose:hydrogen symporter/ sugar:hydrogen ion symporter [AT1G22710.1]
-5.15	0.00021539	0.04328889	AT2G17360.1	40S ribosomal protein S4 (RPS4A) [AT2G17360.1]
-5.19	0.00008890	0.02934307	AT4G02770.1	PSAD-1 (photosystem I subunit D-1) [AT4G02770.1]
-5.19	0.00019173	0.04128571	AT1G02280.2	TOC33 (PLASTID PROTEIN IMPORT 1) [AT1G02280.2]
-5.20	0.00007430	0.02666667	AT1G61520.1	LHCA3 (Photosystem I light harvesting complex gene 3); chlorophyll binding [AT1G61520.1]
-5.22	0.00008978	0.02920863	AT1G20620.5	CAT3 (CATALASE 3); catalase [AT1G20620.5]
-5.23	0.00014883	0.03738889	AT3G52880.1	ATMDAR1 (MONODEHYDROASCORBATE REDUCTASE 1); monodehydroascorbate reductase (NADH) [AT3G52880.1]
-5.25	0.00009244	0.02902778	AT4G09320.1	NDPK1 (nucleoside diphosphate kinase 1); ATP binding / nucleoside diphosphate kinase [AT4G09320.1]
-5.25	0.00010637	0.03025157	AT2G27860.1	AXS1 (UDP-D-APIOSE/UDP-D-XYLOSE SYNTHASE 1) [AT2G27860.1]
-5.28	0.00010327	0.03113333	AT3G01120.1	MTO1 (METHIONINE OVERACCUMULATION 1) [AT3G01120.1]
-5.29	0.00018686	0.04082126	AT3G26070.1	plastid-lipid associated protein PAP / fibrillin family protein [AT3G26070.1]
-5.30	0.00007895	0.02811024	AT5G01600.1	ATFER1 (FERRETIN 1); ferric iron binding [AT5G01600.1]
-5.30	0.00019836	0.04231132	AT1G55840.1	SEC14 cytosolic factor (SEC14) / phosphoglyceride transfer protein [AT1G55840.1]
-5.30	0.00004799	0.02384615	AT5G35630.1	GS2 (GLUTAMINE SYNTHETASE 2); glutamate-ammonia ligase [AT5G35630.1]
-5.33	0.00014352	0.03646067	AT4G11150.1	TUF (VACUOLAR ATP SYNTHASE SUBUNIT E1) [AT4G11150.1]
-5.36	0.00008315	0.02827068	AT3G54050.1	fructose-1
-5.36	0.00015082	0.03747253	AT4G01370.1	ATMPK4 (MAP KINASE 4); MAP kinase/ kinase [AT4G01370.1]
-5.37	0.00006192	0.02500000	AT4G21960.1	PRXR1 (peroxidase 42); peroxidase [AT4G21960.1]
-5.40	0.00006546	0.02619469	AT2G43950.3	OEP37 [AT2G43950.3]
-5.41	0.00017116	0.03928934	AT5G50250.1	31 kDa ribonucleoprotein
-5.41	0.00012627	0.03378698	AT2G47940.2	DEGP2 (DEGP PROTEASE 2) [AT2G47940.2]
-5.44	0.00009730	0.02972973	AT4G04640.1	ATPC1 (ATP synthase gamma chain 1) [AT4G04640.1]
-5.45	0.00009730	0.02993197	AT5G65780.1	ATBCAT-5; branched-chain-amino-acid transaminase/ catalytic [AT5G65780.1]
-5.47	0.00010482	0.03077922	AT2G45960.1	PIP1B (plasma membrane intrinsic protein 1;2); water channel [AT2G45960.1]
-5.47	0.00008204	0.02898437	AT4G27000.1	ATRBP45C; RNA binding [AT4G27000.1]
-5.48	0.00005330	0.02362745	ATCG00480.1	chloroplast-encoded gene for beta subunit of ATP synthase [ATCG00480.1]
-5.48	0.00004998	0.02430108	AT4G27440.2	PORB (PROTOCHLOROPHYLLIDE OXIDOREDUCTASE B); oxidoreductase/ protochlorophyllide reductase [AT4G27440.2]
-5.49	0.00004025	0.02219512	AT3G04120.1	GAPC (GLYCERALDEHYDE-3-PHOSPHATE DEHYDROGENASE C SUBUNIT); glyceraldehyde-3-phosphate dehydrogenase [AT3G04120.1]
-5.50	0.00005816	0.02528846	AT1G56190.1	phosphoglycerate kinase
-5.51	0.00005108	0.02431579	AT5G47110.1	lil3 protein
-5.52	0.00007231	0.02658537	AT5G66190.1	ATLFNR1 (LEAF FNR 1); NADPH dehydrogenase/ electron transporter, transferring electrons within the cyclic electron transport pathway of photosynthesis/ electron transporter, transferring electrons within the noncyclic electron transport pathway of photosy [AT5G66190.1]
-5.53	0.00010526	0.03051282	AT5G14740.3	CA2 (BETA CARBONIC ANHYDRASE 2); carbonate dehydratase/ zinc ion binding [AT5G14740.3]
-5.54	0.00015170	0.03728261	AT4G16190.1	cysteine proteinase
-5.57	0.00000531	0.00923077	AT5G66570.1	OE33/OEE1/OEE33/PSBO-1/PSBO1 (OXYGEN-EVOLVING ENHANCER 33); oxygen evolving/ poly(U) binding [AT5G66570.1]
-5.58	0.00005197	0.02422680	AT5G26000.1	TGG1 (THIOGLUCOSIDE GLUCOHYDROLASE 1); hydrolase, hydrolyzing O-glycosyl compounds [AT5G26000.1]
-5.58	0.00015635	0.03721053	AT1G67430.1	60S ribosomal protein L17 (RPL17B) [AT1G67430.1]
-5.58	0.00006192	0.02522523	TA28693_3702	Q2V4L7_ARATH (Q2V4L7) Protein At1g23310
-5.59	0.00025276	0.04684426	AT1G75380.2	wound-responsive protein-related [AT1G75380.2]
-5.59	0.00005927	0.02528302	AT3G58610.2	ketol-acid reductoisomerase [AT3G58610.2]
-5.61	0.00009045	0.02921429	AT1G09640.1	elongation factor 1B-gamma
-5.64	0.00006833	0.02641026	AT1G69740.2	HEMB1 [AT1G69740.2]
-5.65	0.00002167	0.01781818	AT1G07930.2	elongation factor 1-alpha / EF-1-alpha [AT1G07930.2]
-5.66	0.00005816	0.02504762	AT3G44310.3	ATNIT1/NIT1/NITI (NITRILASE 1) [AT3G44310.3]
-5.68	0.00006126	0.02518182	AT4G38970.1	fructose-bisphosphate aldolase
-5.68	0.00023198	0.04444915	AT3G16370.1	GDSL-motif lipase/hydrolase family protein [AT3G16370.1]
-5.68	0.00019284	0.04132701	AT4G35450.1	AKR2 (ANKYRIN REPEAT-CONTAINING PROTEIN 2); protein binding [AT4G35450.1]
-5.69	0.00015966	0.03780105	AT3G44870.1	S-adenosyl-L-methionine:carboxyl methyltransferase family protein [AT3G44870.1]
-5.70	0.00006081	0.02546296	AT3G27830.1	RPL12-A (RIBOSOMAL PROTEIN L12-A); structural constituent of ribosome [AT3G27830.1]
-5.72	0.00026205	0.04759036	AT1G51110.1	plastid-lipid associated protein PAP / fibrillin family protein [AT1G51110.1]
-5.73	0.00017979	0.04024752	AT3G62030.1	ROC4 (ROTAMASE CYP 4); peptidyl-prolyl cis-trans isomerase [AT3G62030.1]
-5.75	0.00005971	0.02523364	AT3G61430.2	PIP1A (PLASMA MEMBRANE INTRINSIC PROTEIN 1A) [AT3G61430.2]
-5.75	0.00006900	0.02644068	AT3G48420.1	haloacid dehalogenase-like hydrolase family protein [AT3G48420.1]
-5.75	0.00005130	0.02416667	AT3G23820.1	GAE6 (UDP-D-GLUCURONATE 4-EPIMERASE 6); catalytic [AT3G23820.1]
-5.77	0.00007430	0.02688000	AT1G66200.2	ATGSR2 (Arabidopsis thaliana glutamine synthase clone R2); glutamate-ammonia ligase [AT1G66200.2]
-5.79	0.00010659	0.03012500	AT4G16190.1	cysteine proteinase
-5.79	0.00020544	0.04300926	AT1G62430.1	ATCDS1 (CDP-diacylglycerol synthase 1); phosphatidate cytidylyltransferase [AT1G62430.1]
-5.81	0.00019991	0.04244131	AT3G46010.1	ADF1 (ACTIN DEPOLYMERIZING FACTOR 1) [AT3G46010.1]
-5.84	0.00003981	0.02250000	AT3G47470.1	LHCA4 (Photosystem I light harvesting complex gene 4); chlorophyll binding [AT3G47470.1]
-5.84	0.00004069	0.02216867	AT2G39730.1	RCA (RUBISCO ACTIVASE) [AT2G39730.1]
-5.84	0.00009199	0.02909091	AT5G45390.1	CLPP4 (Clp protease proteolytic subunit 4); endopeptidase Clp [AT5G45390.1]
-5.86	0.00003494	0.02135135	AT4G21960.1	PRXR1 (peroxidase 42); peroxidase [AT4G21960.1]
-5.87	0.00010637	0.03044304	AT5G24770.1	VSP2 (VEGETATIVE STORAGE PROTEIN 2); acid phosphatase [AT5G24770.1]
-5.89	0.00007121	0.02639344	AT1G64390.1	ATGH9C2 (ARABIDOPSIS THALIANA GLYCOSYL HYDROLASE 9C2); hydrolase, hydrolyzing O-glycosyl compounds [AT1G64390.1]
-5.89	0.00009111	0.02901408	AT1G55840.1	SEC14 cytosolic factor (SEC14) / phosphoglyceride transfer protein [AT1G55840.1]
-5.90	0.00011720	0.03192771	AT1G54410.1	dehydrin family protein [AT1G54410.1]
-5.93	0.00002676	0.02050847	AT4G21960.1	PRXR1 (peroxidase 42); peroxidase [AT4G21960.1]
-5.93	0.00004931	0.02423913	AT5G66190.2	ATLFNR1 (LEAF FNR 1); poly(U) binding [AT5G66190.2]
-5.94	0.00006966	0.02647059	AT2G24020.1	similar to unknown protein [Arabidopsis thaliana] (TAIR:AT4G30620.1); similar to unknown [Picea sitchensis] (GB:ABK26000.1); similar to Os02g0180200 [Oryza sativa (japonica cultivar-group)] (GB:NP_001046090.1); contains InterPro domain Conserved hypothetical protein CHP00103 (InterPro:IPR004401) [AT2G24020.1]
-5.96	0.00004202	0.02261905	AT1G01090.1	PDH-E1 ALPHA (PYRUVATE DEHYDROGENASE E1 ALPHA); pyruvate dehydrogenase (acetyl-transferring) [AT1G01090.1]
-5.97	0.00008337	0.02813433	AT2G36620.1	RPL24A (RIBOSOMAL PROTEIN L24); structural constituent of ribosome [AT2G36620.1]
-5.97	0.00005285	0.02414141	AT1G09340.1	CRB; binding / catalytic/ coenzyme binding [AT1G09340.1]
-5.98	0.00004025	0.02246914	AT5G60390.3	elongation factor 1-alpha / EF-1-alpha [AT5G60390.3]
-5.98	0.00021384	0.04355856	AT2G26670.1	HY1 (HEME OXYGENASE 1) [AT2G26670.1]
-6.00	0.00007032	0.02650000	AT4G36530.2	hydrolase
-6.02	0.00008492	0.02823529	AT5G17170.2	ENH1 (ENHANCER OF SOS3-1) [AT5G17170.2]
-6.03	0.00008226	0.02883721	AT5G17170.2	ENH1 (ENHANCER OF SOS3-1) [AT5G17170.2]
-6.03	0.00005573	0.02446602	AT1G76180.1	ERD14 (EARLY RESPONSE TO DEHYDRATION 14) [AT1G76180.1]
-6.04	0.00015104	0.03732240	AT2G41430.2	ERD15 (EARLY RESPONSIVE TO DEHYDRATION 15) [AT2G41430.2]
-6.04	0.00006126	0.02541284	AT1G12840.1	DET3 (DE-ETIOLATED 3) [AT1G12840.1]
-6.08	0.00008359	0.02800000	AT4G05180.1	PSBQ/PSBQ-2/PSII-Q (PHOTOSYSTEM II SUBUNIT Q-2); calcium ion binding [AT4G05180.1]
-6.09	0.00010526	0.03070968	AT5G39830.2	DEG8/DEGP8 (DEGP PROTEASE 8); peptidase/ serine-type peptidase/ trypsin [AT5G39830.2]
-6.13	0.00004356	0.02264368	AT5G66190.2	ATLFNR1 (LEAF FNR 1); poly(U) binding [AT5G66190.2]
-6.16	0.00004268	0.02270588	AT1G13440.2	GAPC-2 [AT1G13440.2]
-6.16	0.00003140	0.02028571	AT4G23600.2	CORI3 (CORONATINE INDUCED 1, JASMONIC ACID RESPONSIVE 2); transaminase [AT4G23600.2]
-6.17	0.00003782	0.02164557	DR237036	Q9LQZ3_ARATH (Q9LQZ3) F10A5.28
-6.23	0.00003406	0.02109589	AT4G03280.2	PETC (PHOTOSYNTHETIC ELECTRON TRANSFER C) [AT4G03280.2]
-6.23	0.00003162	0.01986111	AT1G13440.2	GAPC-2 [AT1G13440.2]
-6.24	0.00003118	0.02073529	AT1G15690.2	AVP1 (vacuolar-type H+-pumping pyrophosphatase 1) [AT1G15690.2]
-6.25	0.00020544	0.04281106	AT5G03660.1	similar to unknown protein [Arabidopsis thaliana] (TAIR:AT3G09980.1); similar to unknown [Populus trichocarpa] (GB:ABK93998.1); contains InterPro domain Protein of unknown function DUF662 (InterPro:IPR007033) [AT5G03660.1]
-6.25	0.00006811	0.02655172	AT1G18540.1	60S ribosomal protein L6 (RPL6A) [AT1G18540.1]
-6.26	0.00005241	0.02418367	AT1G12840.1	DET3 (DE-ETIOLATED 3) [AT1G12840.1]
-6.27	0.00004755	0.02388889	AT1G67430.1	60S ribosomal protein L17 (RPL17B) [AT1G67430.1]
-6.28	0.00004666	0.02370787	AT2G25080.1	ATGPX1 (GLUTATHIONE PEROXIDASE 1); glutathione peroxidase [AT2G25080.1]
-6.34	0.00004268	0.02244186	AT3G24160.1	PMP (PUTATIVE TYPE 1 MEMBRANE PROTEIN) [AT3G24160.1]
-6.35	0.00002764	0.02016129	AT4G27520.1	plastocyanin-like domain-containing protein [AT4G27520.1]
-6.38	0.00003162	0.02014085	AT2G23600.1	ACL (ACETONE-CYANOHYDRIN LYASE); hydrolase [AT2G23600.1]
-6.40	0.00001968	0.01679245	AT2G39730.1	RCA (RUBISCO ACTIVASE) [AT2G39730.1]
-6.46	0.00003118	0.02043478	AT1G13440.2	GAPC-2 [AT1G13440.2]
-6.48	0.00010372	0.03085526	AT4G35450.3	AKR2 (ANKYRIN REPEAT-CONTAINING PROTEIN 2); protein binding [AT4G35450.3]
-6.50	0.00004666	0.02397727	AT3G30390.1	amino acid transporter family protein [AT3G30390.1]
-6.54	0.00010703	0.03006211	AT4G11600.1	ATGPX6 (GLUTATHIONE PEROXIDASE 6); glutathione peroxidase [AT4G11600.1]
-6.56	0.00008934	0.02927536	AT5G40950.1	RPL27; structural constituent of ribosome [AT5G40950.1]
-6.61	0.00002853	0.02047619	AT1G74470.1	geranylgeranyl reductase [AT1G74470.1]
-6.61	0.00002477	0.01931034	AT2G39730.1	RCA (RUBISCO ACTIVASE) [AT2G39730.1]
-6.64	0.00003715	0.02153846	AT1G11860.1	aminomethyltransferase
-6.65	0.00001371	0.01441860	AT1G74470.1	geranylgeranyl reductase [AT1G74470.1]
-6.68	0.00007121	0.02661157	ATCG00810.1	encodes a chloroplast ribosomal protein L22
-6.68	0.00002455	0.01947368	AT1G64090.1	reticulon family protein (RTNLB3) [AT1G64090.1]
-6.70	0.00001769	0.01600000	AT3G14420.3	(S)-2-hydroxy-acid oxidase
-6.73	0.00000420	0.00826087	AT5G60390.3	elongation factor 1-alpha / EF-1-alpha [AT5G60390.3]
-6.74	0.00003052	0.02090909	AT1G78680.1	ATGGH2 (GAMMA-GLUTAMYL HYDROLASE 2); gamma-glutamyl hydrolase [AT1G78680.1]
-6.77	0.00001349	0.01487805	AT2G39730.1	RCA (RUBISCO ACTIVASE) [AT2G39730.1]
-6.77	0.00003052	0.02123077	AT1G76180.1	ERD14 (EARLY RESPONSE TO DEHYDRATION 14) [AT1G76180.1]
-6.80	0.00011632	0.03207317	AT4G11570.2	haloacid dehalogenase-like hydrolase family protein [AT4G11570.2]
-6.80	0.00003118	0.02104478	AT1G11860.1	aminomethyltransferase
-6.81	0.00005285	0.02366337	AT5G02790.1	In2-1 protein
-6.81	0.00003052	0.02156250	AT4G04020.1	FIB (FIBRILLIN); structural molecule [AT4G04020.1]
-6.82	0.00002676	0.02016667	AT5G47210.2	nuclear RNA-binding protein
-6.82	0.00010548	0.03038217	AT3G16370.1	GDSL-motif lipase/hydrolase family protein [AT3G16370.1]
-6.93	0.00001791	0.01588235	AT3G09630.1	60S ribosomal protein L4/L1 (RPL4A) [AT3G09630.1]
-6.98	0.00002211	0.01785714	ATCG00480.1	chloroplast-encoded gene for beta subunit of ATP synthase [ATCG00480.1]
-7.05	0.00008249	0.02869231	AT5G47240.1	ATNUDT8 (Arabidopsis thaliana Nudix hydrolase homolog 8); hydrolase [AT5G47240.1]
-7.11	0.00009354	0.02897260	H77179	Q9LU14_ARATH (Q9LU14) Proline-rich protein APG-like; GDSL-motif lipase/hydrolase-like protein (AT3g16370/MYA6_18), partial (31%) [TC310903]
-7.11	0.00001482	0.01522727	AT5G66190.2	ATLFNR1 (LEAF FNR 1); poly(U) binding [AT5G66190.2]
-7.18	0.00000332	0.01000000	TA33053_3702	AF028842 DegP protease precursor {Arabidopsis thaliana} (exp=-1; wgp=0; cg=0), partial (44%) [TC301968]
-7.32	0.00001570	0.01577778	ATCG00040.1	Encodes a maturase located in the trnK intron in the chloroplast genome. [ATCG00040.1]
-7.34	0.00001703	0.01604167	AT1G11860.1	aminomethyltransferase
-7.35	0.00001769	0.01632653	AT1G23310.2	GGT1 (ALANINE-2-OXOGLUTARATE AMINOTRANSFERASE 1) [AT1G23310.2]
-7.42	0.00001659	0.01595745	AT5G09650.1	ATPPA6 (ARABIDOPSIS THALIANA PYROPHOSPHORYLASE 6); inorganic diphosphatase/ pyrophosphatase [AT5G09650.1]
-7.43	0.00001614	0.01586957	AT3G55440.1	ATCTIMC (CYTOSOLIC TRIOSE PHOSPHATE ISOMERASE); triose-phosphate isomerase [AT3G55440.1]
-7.49	0.00005285	0.02390000	AT3G16370.1	GDSL-motif lipase/hydrolase family protein [AT3G16370.1]
-7.54	0.00001858	0.01615385	AT5G61670.1	heat shock protein binding / unfolded protein binding [AT5G61670.1]
-7.58	0.00001261	0.01461538	AT2G25080.1	ATGPX1 (GLUTATHIONE PEROXIDASE 1); glutathione peroxidase [AT2G25080.1]
-7.67	0.00000885	0.01176471	AT4G38770.1	PRP4 (PROLINE-RICH PROTEIN 4) [AT4G38770.1]
-7.75	0.00001371	0.01476190	AT1G45201.1	similar to triacylglycerol lipase [Arabidopsis thaliana] (TAIR:AT5G42930.1); similar to lipase class 3 family protein [Arabidopsis thaliana] (TAIR:AT5G67050.1); similar to unnamed protein product [Vitis vinifera] (GB:CAO61357.1); contains InterPro domain Lipase, class 3; (InterPro:IPR002921) [AT1G45201.1]
-7.75	0.00001172	0.01394737	AT3G52380.1	CP33 (PIGMENT DEFECTIVE 322); RNA binding [AT3G52380.1]
-7.94	0.00000641	0.00966667	AT5G61410.2	RPE (EMBRYO DEFECTIVE 2728); ribulose-phosphate 3-epimerase [AT5G61410.2]
-8.09	0.00000774	0.01093750	AT3G55440.1	ATCTIMC (CYTOSOLIC TRIOSE PHOSPHATE ISOMERASE); triose-phosphate isomerase [AT3G55440.1]
-8.18	0.00002742	0.02032787	AT2G45740.1	PEX11D [AT2G45740.1]
-8.21	0.00000553	0.00925926	AT5G25610.1	RD22 (RESPONSIVE TO DESSICATION 22) [AT5G25610.1]
-8.22	0.00000973	0.01222222	AT1G76180.1	ERD14 (EARLY RESPONSE TO DEHYDRATION 14) [AT1G76180.1]
-8.36	0.00000730	0.01064516	AT1G64390.1	ATGH9C2 (ARABIDOPSIS THALIANA GLYCOSYL HYDROLASE 9C2); hydrolase, hydrolyzing O-glycosyl compounds [AT1G64390.1]
-8.48	0.00000398	0.00818182	AT3G63490.2	ribosomal protein L1 family protein [AT3G63490.2]
-8.49	0.00000553	0.00892857	AT3G27830.1	RPL12-A (RIBOSOMAL PROTEIN L12-A); structural constituent of ribosome [AT3G27830.1]
-8.51	0.00000885	0.01142857	AT4G01050.1	hydroxyproline-rich glycoprotein family protein [AT4G01050.1]
-8.89	0.00000398	0.00857143	AT1G09340.1	CRB; binding / catalytic/ coenzyme binding [AT1G09340.1]
-8.90	0.00000376	0.01000000	AT5G60390.3	elongation factor 1-alpha / EF-1-alpha [AT5G60390.3]
-8.92	0.00000398	0.00900000	AT5G17920.2	ATCIMS (COBALAMIN-INDEPENDENT METHIONINE SYNTHASE) [AT5G17920.2]
-8.94	0.00000575	0.00896552	AT2G14910.1	similar to amine oxidase/ copper ion binding / quinone binding [Arabidopsis thaliana] (TAIR:AT5G14970.1); similar to unnamed protein product [Vitis vinifera] (GB:CAO70864.1) [AT2G14910.1]
-8.95	0.00000487	0.00880000	AT1G76180.1	ERD14 (EARLY RESPONSE TO DEHYDRATION 14) [AT1G76180.1]
-8.99	0.00000398	0.00947368	AT1G58080.1	ATATP-PRT1 (ATP PHOSPHORIBOSYL TRANSFERASE) [AT1G58080.1]
-9.06	0.00000818	0.01121212	AT5G02790.1	In2-1 protein
-9.06	0.00000376	0.00944444	AT1G07890.1	APX1 (ASCORBATE PEROXIDASE 1); L-ascorbate peroxidase [AT1G07890.1]
-9.21	0.00000155	0.00538462	AT1G20620.5	CAT3 (CATALASE 3); catalase [AT1G20620.5]
-9.28	0.00000155	0.00636364	AT3G01120.1	MTO1 (METHIONINE OVERACCUMULATION 1) [AT3G01120.1]
-9.29	0.00000420	0.00791667	AT4G01050.1	hydroxyproline-rich glycoprotein family protein [AT4G01050.1]
-9.29	0.00000088	0.00500000	AT1G20620.5	CAT3 (CATALASE 3); catalase [AT1G20620.5]
-9.32	0.00000354	0.01000000	AT1G07890.1	APX1 (ASCORBATE PEROXIDASE 1); L-ascorbate peroxidase [AT1G07890.1]
-9.96	0.00000022	0.01000000	AT2G39730.1	RCA (RUBISCO ACTIVASE) [AT2G39730.1]
-10.06	0.00001061	0.01297297	AT3G25770.1	AOC2 (ALLENE OXIDE CYCLASE 2) [AT3G25770.1]
-10.18	0.00000155	0.00583333	AT5G60390.3	elongation factor 1-alpha / EF-1-alpha [AT5G60390.3]
-10.31	0.00000243	0.00785714	AT3G44310.2	ATNIT1/NIT1/NITI (NITRILASE 1) [AT3G44310.2]
-11.14	0.00000066	0.00428571	AT5G17920.2	ATCIMS (COBALAMIN-INDEPENDENT METHIONINE SYNTHASE) [AT5G17920.2]
-11.17	0.00000133	0.00600000	AT1G07890.1	APX1 (ASCORBATE PEROXIDASE 1); L-ascorbate peroxidase [AT1G07890.1]
-11.42	0.00000133	0.00666667	AT4G01050.1	hydroxyproline-rich glycoprotein family protein [AT4G01050.1]
-11.57	0.00000044	0.00500000	ATCG00710.1	Encodes a 8 kD phosphoprotein that is a component of the photosystem II oxygen evolving core. Its exact molecular function has not been determined but it may play a role in mediating electron transfer between the secondary quinone acceptors
-11.79	0.00000044	0.00400000	AT5G08280.1	HEMC (HYDROXYMETHYLBILANE SYNTHASE); hydroxymethylbilane synthase [AT5G08280.1]
-12.01	0.00000022	0.00333333	AT4G18480.1	CHLI1 (CHLORINA 42); magnesium chelatase [AT4G18480.1]
-12.89	0.00000066	0.00500000	ATCG01110.1	Encodes the 49KDa plastid NAD(P)H dehydrogenase subunit H protein. Its transcription is regulated by an ndhF-specific plastid sigma factor
-13.82	0.00000022	0.00500000	ATCG01100.1	NADH dehydrogenase ND1 [ATCG01100.1]
