# Supplementary material for: Novel Disease Susceptibility Factors for Fungal Necrotrophic Pathogens in Arabidopsis
Source: PLoS Pathog. 2015 Apr 1;11(4):e1004800. doi: 10.1371/journal.ppat.1004800 (PMC4382300; doi:10.1371/journal.ppat.1004800)
Supplement: S3 Table — (XLSX) [file ppat.1004800.s013.xlsx]

## Sheet: Hoja1
Table S3. Genes up- and down-regulated (≥2 fold) in the Arabidopsis pap2 mutant with respect to Col-0 wild type plants.
Fold Change	pval (RankProd)	FDR (RankProd)	ProbeID	Description
20.41	0.00000000	0.00000000	AT4G05070.1	unknown protein [AT4G05070.1]
14.60	0.00000000	0.00000000	AT1G67865.1	unknown protein [AT1G67865.1]
13.77	0.00000000	0.00000000	AT1G02450.1	NIMIN-1/NIMIN1; protein binding [AT1G02450.1]
13.12	0.00000022	0.00200000	AT5G67490.1	similar to unnamed protein product [Vitis vinifera] (GB:CAO48511.1); similar to hypothetical protein [Vitis vinifera] (GB:CAN66554.1); similar to Os06g0157800 [Oryza sativa (japonica cultivar-group)] (GB:NP_001056861.1); contains InterPro domain Protein of unknown function DUF1674 (InterPro:IPR012875) [AT5G67490.1]
10.88	0.00000044	0.00285714	AT5G03210.1	unknown protein [AT5G03210.1]
10.37	0.00000022	0.00166667	AT1G25275.1	similar to unnamed protein product [Vitis vinifera] (GB:CAO43403.1) [AT1G25275.1]
10.29	0.00000133	0.00600000	AT4G33960.1	similar to unknown protein [Arabidopsis thaliana] (TAIR:AT2G15830.1) [AT4G33960.1]
9.67	0.00000133	0.00545455	TC314070	NM_126575 GRP-3 (GLYCINE-RICH PROTEIN 3) {Arabidopsis thaliana} (exp=-1; wgp=0; cg=0), partial (78%) [TC314070]
9.60	0.00000177	0.00533333	AT4G13520.1	SMAP1 (SMALL ACIDIC PROTEIN 1) [AT4G13520.1]
9.35	0.00000199	0.00529412	AT1G49245.1	contains InterPro domain Prefoldin (InterPro:IPR009053) [AT1G49245.1]
8.95	0.00000155	0.00500000	AT5G47060.1	senescence-associated protein-related [AT5G47060.1]
8.89	0.00000155	0.00583333	AT1G46768.1	RAP2.1 (related to AP2 1); DNA binding / transcription factor [AT1G46768.1]
8.50	0.00000287	0.00650000	AT4G08555.1	unknown protein [AT4G08555.1]
8.17	0.00000354	0.00695652	AT5G21940.1	similar to unknown protein [Arabidopsis thaliana] (TAIR:AT3G43850.1); similar to unknown [Populus trichocarpa] (GB:ABK93792.1) [AT5G21940.1]
8.14	0.00000354	0.00761905	AT3G13845.1	unknown protein [AT3G13845.1]
7.90	0.00000376	0.00680000	AT3G44260.1	CCR4-NOT transcription complex protein
7.88	0.00000155	0.00538462	AT2G40590.1	40S ribosomal protein S26 (RPS26B) [AT2G40590.1]
7.81	0.00000531	0.00857143	AT3G16570.1	RALFL23 (RALF-LIKE 23) [AT3G16570.1]
7.76	0.00000663	0.00769231	AT1G67265.1	DVL3/RTFL21 (ROTUNDIFOLIA LIKE 21) [AT1G67265.1]
7.70	0.00000641	0.00878788	AT2G21180.1	similar to Os03g0249700 [Oryza sativa (japonica cultivar-group)] (GB:NP_001049562.1) [AT2G21180.1]
7.65	0.00000177	0.00500000	AT1G16515.1	unknown protein [AT1G16515.1]
7.47	0.00000354	0.00727273	AT5G42070.1	similar to unnamed protein product [Vitis vinifera] (GB:CAO69519.1) [AT5G42070.1]
7.46	0.00000686	0.00775000	AT1G11785.1	unknown protein [AT1G11785.1]
7.37	0.00000398	0.00692308	AT5G44010.1	similar to unknown protein [Oryza sativa (japonica cultivar-group)] (GB:BAD21667.1); similar to Os02g0814600 [Oryza sativa (japonica cultivar-group)] (GB:NP_001048494.1) [AT5G44010.1]
7.36	0.00000531	0.00827586	AT4G21620.1	glycine-rich protein [AT4G21620.1]
7.33	0.00000818	0.00840909	AT2G21195.1	similar to unnamed protein product [Vitis vinifera] (GB:CAO44591.1) [AT2G21195.1]
7.27	0.00000929	0.00893617	AT5G56100.1	glycine-rich protein / oleosin [AT5G56100.1]
7.26	0.00000641	0.00805556	AT2G45170.2	AtATG8e (AUTOPHAGY 8E); microtubule binding [AT2G45170.2]
7.24	0.00000708	0.00780488	AT3G57450.1	similar to unnamed protein product [Vitis vinifera] (GB:CAO40798.1) [AT3G57450.1]
7.06	0.00000641	0.00763158	AT1G18000.1	similar to unknown protein [Arabidopsis thaliana] (TAIR:AT1G18010.1); similar to unnamed protein product [Vitis vinifera] (GB:CAO48549.1); contains InterPro domain Protein of unknown function DUF895, eukaryotic (InterPro:IPR010291); contains InterPro domain MFS general substrate transporter (InterPro:IPR016196) [AT1G18000.1]
7.00	0.00000708	0.00761905	AT3G47480.1	calcium-binding EF hand family protein [AT3G47480.1]
6.94	0.00001393	0.01145455	AT1G32928.1	similar to unknown protein [Arabidopsis thaliana] (TAIR:AT1G32920.1) [AT1G32928.1]
6.94	0.00001858	0.01312500	AT1G08115.1	snRNA [AT1G08115.1]
6.89	0.00000752	0.00790698	AT5G64880.1	unknown protein [AT5G64880.1]
6.88	0.00001393	0.01166667	AT2G22122.1	unknown protein [AT2G22122.1]
6.86	0.00001393	0.01125000	AT2G43540.1	similar to hypothetical protein [Vitis vinifera] (GB:CAN65294.1) [AT2G43540.1]
6.81	0.00000597	0.00843750	AT2G14560.2	similar to unknown protein [Arabidopsis thaliana] (TAIR:AT1G33840.1); similar to unnamed protein product [Vitis vinifera] (GB:CAO48825.1); contains InterPro domain Protein of unknown function DUF567 (InterPro:IPR007612) [AT2G14560.2]
6.75	0.00000929	0.00857143	AT3G22235.1	unknown protein [AT3G22235.1]
6.69	0.00002079	0.01402985	ATCG01020.1	encodes a chloroplast ribosomal protein L32
6.69	0.00001791	0.01285714	AT1G77540.1	Encodes a H3/H4 histone acetyltransferase. Belongs to the GNAT family
6.68	0.00001504	0.01172414	AT2G24040.1	hydrophobic protein
6.59	0.00002145	0.01426471	AT1G79075.1	other RNA [AT1G79075.1]
6.57	0.00003582	0.01951807	AT5G40395.1	U6acat; snRNA [AT5G40395.1]
6.49	0.00000885	0.00869565	AT3G56360.1	similar to unknown protein [Arabidopsis thaliana] (TAIR:AT5G05250.1); similar to unnamed protein product [Vitis vinifera] (GB:CAO41488.1) [AT3G56360.1]
6.46	0.00000885	0.00888889	AT3G06125.2	other RNA [AT3G06125.2]
6.46	0.00004887	0.02278351	AT5G20670.1	similar to unknown protein [Arabidopsis thaliana] (TAIR:AT1G72510.1); similar to unknown protein [Arabidopsis thaliana] (TAIR:AT1G72510.2); similar to hypothetical protein [Vitis vinifera] (GB:CAN71382.1); contains InterPro domain Protein of unknown function DUF1677, plant (InterPro:IPR012876) [AT5G20670.1]
6.45	0.00001194	0.01038462	AT5G39240.1	similar to unknown protein [Arabidopsis thaliana] (TAIR:AT3G29370.1) [AT5G39240.1]
6.45	0.00001305	0.01113208	AT3G55170.1	60S ribosomal protein L35 (RPL35C) [AT3G55170.1]
6.42	0.00002720	0.01640000	AT2G41200.1	similar to hypothetical protein MtrDRAFT_AC147961g27v2 [Medicago truncatula] (GB:ABD28332.2); contains domain EF-hand (SSF47473) [AT2G41200.1]
6.41	0.00003074	0.01737500	AT1G65520.1	enoyl-CoA hydratase/isomerase family protein [AT1G65520.1]
6.40	0.00002433	0.01549296	AT5G67600.1	unknown protein [AT5G67600.1]
6.35	0.00001968	0.01348485	AT2G31230.1	ATERF15 (ETHYLENE-RESPONSIVE ELEMENT BINDING FACTOR 15); DNA binding / transcription activator/ transcription factor [AT2G31230.1]
6.30	0.00003892	0.02070588	AT3G12830.1	auxin-responsive family protein [AT3G12830.1]
6.29	0.00004732	0.02276596	AT3G55850.2	LAF3/LAF3 ISF1/LAF3 ISF2 (LONG AFTER FAR-RED 3); hydrolase [AT3G55850.2]
6.28	0.00002410	0.01557143	AT5G18010.1	auxin-responsive protein
6.27	0.00006214	0.02508929	AT1G08115.1	snRNA [AT1G08115.1]
6.21	0.00002676	0.01635135	AT3G10190.1	calmodulin
6.11	0.00000531	0.00774194	AT2G46490.1	similar to unknown protein [Arabidopsis thaliana] (TAIR:AT5G35110.1); similar to hypothetical protein [Vitis vinifera] (GB:CAN80242.1) [AT2G46490.1]
6.02	0.00008514	0.02961538	AT3G02515.1	transposable element gene [AT3G02515.1]
6.01	0.00007806	0.02991525	AT4G15258.1	SNOR37-2; snoRNA [AT4G15258.1]
6.00	0.00004887	0.02255102	AT5G54075.1	U3D; snoRNA [AT5G54075.1]
5.95	0.00003892	0.02095238	AT5G44565.1	unknown protein [AT5G44565.1]
5.94	0.00005860	0.02453704	AT2G21188.1	other RNA [AT2G21188.1]
5.91	0.00008514	0.03031496	AT2G07774.1	unknown protein [AT2G07774.1]
5.91	0.00004069	0.02090909	AT4G39795.1	senescence-associated protein-related [AT4G39795.1]
5.88	0.00001968	0.01369231	AT3G44735.1	PSK1 (PHYTOSULFOKINE 3 PRECURSOR); growth factor [AT3G44735.1]
5.85	0.00007851	0.02933884	AT1G52347.1	other RNA [AT1G52347.1]
5.81	0.00004755	0.02263158	AT3G25882.1	NIMIN-2 (NIM1-INTERACTING 2) [AT3G25882.1]
5.80	0.00007806	0.02966387	BE038835	AB04H01 AB Arabidopsis thaliana cDNA 5' similar to drought-induced protein
5.80	0.00008824	0.02955556	AT3G58850.1	PAR2 (PHY RAPIDLY REGULATED 2); transcription regulator [AT3G58850.1]
5.79	0.00006059	0.02468468	AT1G68500.1	similar to hypothetical protein [Vitis vinifera] (GB:CAN66643.1) [AT1G68500.1]
5.78	0.00005241	0.02235849	AT1G15405.1	other RNA [AT1G15405.1]
5.77	0.00001769	0.01290323	AT1G66400.1	calmodulin-related protein
5.72	0.00005263	0.02224299	AT1G58590.1	other RNA [AT1G58590.1]
5.71	0.00004954	0.02196078	AT5G44170.1	similar to Expressed protein [Arabidopsis thaliana] (TAIR:AT1G08125.1); similar to hypothetical protein [Vitis vinifera] (GB:CAN60171.1); contains domain SSF53335 (SSF53335); contains domain PTHR14614 (PTHR14614) [AT5G44170.1]
5.70	0.00003914	0.02058140	AT5G08760.1	unknown protein [AT5G08760.1]
5.66	0.00007143	0.02833333	AT5G65207.1	similar to unknown protein [Arabidopsis thaliana] (TAIR:AT5G10040.1); similar to 80A08_3 [Brassica rapa subsp. pekinensis] (GB:AAZ67588.1) [AT5G65207.1]
5.62	0.00002764	0.01644737	AT3G03850.1	auxin-responsive protein
5.60	0.00008824	0.03000000	AT3G20680.1	similar to predicted protein [Physcomitrella patens subsp. patens] (GB:EDQ77462.1); similar to Os05g0500400 [Oryza sativa (japonica cultivar-group)] (GB:NP_001055963.1) [AT3G20680.1]
5.60	0.00009398	0.03079710	AT5G46530.1	AWPM-19-like membrane family protein [AT5G46530.1]
5.54	0.00007121	0.02849558	AT5G21940.1	similar to unknown protein [Arabidopsis thaliana] (TAIR:AT3G43850.1); similar to unknown [Populus trichocarpa] (GB:ABK93792.1) [AT5G21940.1]
5.53	0.00000641	0.00828571	AT3G06070.1	similar to unknown protein [Arabidopsis thaliana] (TAIR:AT5G19190.1); similar to unnamed protein product [Vitis vinifera] (GB:CAO71112.1) [AT3G06070.1]
5.52	0.00012848	0.03724359	AT1G51355.1	similar to hypothetical protein [Vitis vinifera] (GB:CAN73276.1); similar to unnamed protein product [Vitis vinifera] (GB:CAO21905.1) [AT1G51355.1]
5.52	0.00014595	0.03975904	AT3G27030.1	similar to unknown protein [Arabidopsis thaliana] (TAIR:AT5G40970.1); similar to hypothetical protein [Vitis vinifera] (GB:CAN81100.1) [AT3G27030.1]
5.50	0.00009686	0.03151079	AT3G22240.1	unknown protein [AT3G22240.1]
5.49	0.00010040	0.03174825	AT5G05950.1	MEE60 (maternal effect embryo arrest 60) [AT5G05950.1]
5.48	0.00002853	0.01675325	AT5G06760.1	late embryogenesis abundant group 1 domain-containing protein / LEA group 1 domain-containing protein [AT5G06760.1]
5.48	0.00002278	0.01492754	AT1G73790.1	similar to unknown protein [Arabidopsis thaliana] (TAIR:AT4G09550.1); similar to unknown [Populus trichocarpa] (GB:ABK92804.1) [AT1G73790.1]
5.43	0.00000531	0.00800000	ATCG00650.1	chloroplast-encoded ribosomal protein S18 [ATCG00650.1]
5.43	0.00014684	0.03952381	AT4G14010.1	RALFL32 (RALF-LIKE 32) [AT4G14010.1]
5.43	0.00004777	0.02250000	AT1G24147.1	unknown protein [AT1G24147.1]
5.42	0.00017249	0.04262295	AT3G11591.1	unknown protein [AT3G11591.1]
5.42	0.00009111	0.03029412	AT4G24370.1	unknown protein [AT4G24370.1]
5.37	0.00011057	0.03424658	AT5G23460.1	unknown protein [AT5G23460.1]
5.36	0.00000929	0.00875000	AT3G48570.1	protein transport protein SEC61 gamma subunit
5.30	0.00008824	0.02977612	AT5G47455.4	similar to unknown protein [Arabidopsis thaliana] (TAIR:AT4G17310.1); similar to transcription factor [Arabidopsis thaliana] (TAIR:AT4G17310.2); similar to hypothetical protein 25.t00029 [Brassica oleracea] (GB:ABD64980.1) [AT5G47455.4]
5.29	0.00001172	0.01039216	AT2G23120.1	similar to unknown protein [Arabidopsis thaliana] (TAIR:AT2G23110.1) [AT2G23120.1]
5.28	0.00020655	0.04670000	AT4G25470.1	CBF2 (FREEZING TOLERANCE QTL 4); DNA binding / transcription activator/ transcription factor [AT4G25470.1]
5.27	0.00012008	0.03572368	AT5G16250.1	similar to unknown protein [Arabidopsis thaliana] (TAIR:AT3G02640.1); similar to unnamed protein product [Vitis vinifera] (GB:CAO50168.1) [AT5G16250.1]
5.27	0.00014662	0.03970060	AT4G15910.1	ATDI21 (Arabidopsis thaliana drought-induced 21) [AT4G15910.1]
5.25	0.00022689	0.04839623	AT5G38610.1	invertase/pectin methylesterase inhibitor family protein [AT5G38610.1]
5.22	0.00003052	0.01746835	AT2G14560.1	similar to unknown protein [Arabidopsis thaliana] (TAIR:AT1G33840.1); similar to unnamed protein product [Vitis vinifera] (GB:CAO48825.1); contains InterPro domain Protein of unknown function DUF567 (InterPro:IPR007612) [AT2G14560.1]
5.22	0.00016210	0.04164773	AT5G58650.1	PSY1 (PLANT PEPTIDE CONTAINING SULFATED TYROSINE 1) [AT5G58650.1]
5.21	0.00005904	0.02427273	AT1G77885.1	unknown protein [AT1G77885.1]
5.21	0.00010261	0.03222222	AT1G12400.1	DNA binding [AT1G12400.1]
5.20	0.00008293	0.02976190	AT3G56360.1	similar to unknown protein [Arabidopsis thaliana] (TAIR:AT5G05250.1); similar to unnamed protein product [Vitis vinifera] (GB:CAO41488.1) [AT3G56360.1]
5.19	0.00009686	0.03128571	AT1G47400.1	similar to unknown protein [Arabidopsis thaliana] (TAIR:AT1G47395.1) [AT1G47400.1]
5.18	0.00012782	0.03753247	AT3G07910.1	similar to unnamed protein product [Vitis vinifera] (GB:CAO16842.1) [AT3G07910.1]
5.17	0.00012804	0.03735484	AT5G40730.1	AGP24 (ARABINOGALACTAN PROTEIN 24) [AT5G40730.1]
5.16	0.00009155	0.03021898	AT2G19350.1	similar to unknown protein [Arabidopsis thaliana] (TAIR:AT4G29850.1); similar to hypothetical protein [Vitis vinifera] (GB:CAN75495.1); contains InterPro domain Protein of unknown function DUF872, eukaryotic (InterPro:IPR008590) [AT2G19350.1]
5.16	0.00002985	0.01730769	AT2G32210.1	similar to unknown protein [Arabidopsis thaliana] (TAIR:AT2G32190.1); similar to unknown [Populus trichocarpa] (GB:ABK92801.1); contains domain PD188784 (PD188784) [AT2G32210.1]
5.15	0.00001526	0.01169492	AT4G38490.1	similar to Os09g0450200 [Oryza sativa (japonica cultivar-group)] (GB:NP_001063325.1); similar to hypothetical protein OsI_030553 [Oryza sativa (indica cultivar-group)] (GB:EAZ09321.1) [AT4G38490.1]
5.13	0.00020080	0.04609137	AT1G15885.1	unknown protein [AT1G15885.1]
5.12	0.00010018	0.03212766	AT1G65490.1	similar to unknown protein [Arabidopsis thaliana] (TAIR:AT1G65486.1) [AT1G65490.1]
5.11	0.00003207	0.01768293	AT3G44260.1	CCR4-NOT transcription complex protein
5.09	0.00017559	0.04245989	AT4G16510.1	YbaK/prolyl-tRNA synthetase-related [AT4G16510.1]
5.09	0.00016188	0.04182857	TC314198	ATHMTLP metallothionein-like protein {Arabidopsis thaliana} (exp=-1; wgp=0; cg=0), partial (62%) [TC314198]
5.09	0.00013600	0.03773006	AT2G15830.1	similar to unknown protein [Arabidopsis thaliana] (TAIR:AT4G33960.1) [AT2G15830.1]
5.09	0.00004423	0.02222222	AT3G22231.1	PCC1 (PATHOGEN AND CIRCADIAN CONTROLLED 1) [AT3G22231.1]
5.08	0.00004909	0.02198020	R65132	Q94C26_ARATH (Q94C26) AT3g22240/MMP21_1
5.06	0.00022954	0.04850467	AT3G17185.1	TAS3/TASIR-ARF (TRANS-ACTING SIRNA3); other RNA [AT3G17185.1]
5.06	0.00020854	0.04668317	AT3G48660.1	similar to unknown protein [Arabidopsis thaliana] (TAIR:AT5G63500.1); similar to hypothetical protein [Phaseolus vulgaris] (GB:AAQ09000.1) [AT3G48660.1]
5.03	0.00004511	0.02241758	AT5G03345.1	similar to unnamed protein product [Vitis vinifera] (GB:CAO18191.1); contains domain PTHR21181 (PTHR21181); contains domain PTHR21181:SF6 (PTHR21181:SF6) [AT5G03345.1]
5.02	0.00002609	0.01616438	AT1G07820.1	histone H4 [AT1G07820.1]
4.99	0.00019460	0.04536082	AT5G62900.1	similar to unknown protein [Arabidopsis thaliana] (TAIR:AT5G50090.1); similar to Os09g0381600 [Oryza sativa (japonica cultivar-group)] (GB:NP_001063061.1); similar to unnamed protein product [Vitis vinifera] (GB:CAO40951.1) [AT5G62900.1]
4.98	0.00011544	0.03503356	AT2G17230.1	phosphate-responsive 1 family protein [AT2G17230.1]
4.97	0.00017536	0.04263441	AT5G44582.1	similar to unknown protein [Arabidopsis thaliana] (TAIR:AT5G44580.1) [AT5G44582.1]
4.97	0.00008072	0.02991803	AT2G46330.1	AGP16 (ARABINOGALACTAN PROTEIN 16) [AT2G46330.1]
4.95	0.00012915	0.03650000	AT4G07408.1	unknown protein [AT4G07408.1]
4.94	0.00022424	0.04805687	AT5G65495.1	unknown protein [AT5G65495.1]
4.92	0.00014772	0.03952663	AT5G17280.1	similar to Os09g0530900 [Oryza sativa (japonica cultivar-group)] (GB:NP_001063752.1); similar to unknown [Populus trichocarpa] (GB:ABK92656.1) [AT5G17280.1]
4.91	0.00023618	0.04921659	AT2G26355.1	other RNA [AT2G26355.1]
4.90	0.00022269	0.04795238	AT5G04340.1	C2H2 (ZINC FINGER OF ARABIDOPSIS THALIANA 6); nucleic acid binding / transcription factor/ zinc ion binding [AT5G04340.1]
4.89	0.00025055	0.04969298	AT1G58150.1	unknown protein [AT1G58150.1]
4.88	0.00024215	0.04910314	AT3G52535.2	other RNA [AT3G52535.2]
4.87	0.00011610	0.03500000	AT5G35480.1	unknown protein [AT5G35480.1]
4.87	0.00004954	0.02174757	AT1G07135.1	glycine-rich protein [AT1G07135.1]
4.86	0.00001526	0.01150000	ATMG01080.1	subunit 9 of mitochondrial F0-ATPase [ATMG01080.1]
4.83	0.00011765	0.03523179	AT2G18350.1	ATHB24 (ARABIDOPSIS THALIANA HOMEOBOX PROTEIN 24); DNA binding / transcription factor [AT2G18350.1]
4.79	0.00015458	0.04087719	AT5G44568.1	unknown protein [AT5G44568.1]
4.79	0.00021031	0.04684729	AT5G18080.1	auxin-responsive protein
4.78	0.00014109	0.03866667	AT5G35935.1	transposable element gene [AT5G35935.1]
4.77	0.00023817	0.04895455	AT5G42850.1	electron carrier/ protein disulfide oxidoreductase [AT5G42850.1]
4.75	0.00023751	0.04904110	AT4G21620.1	glycine-rich protein [AT4G21620.1]
4.75	0.00024945	0.04991150	AT4G15140.1	similar to unknown [Populus trichocarpa] (GB:ABK96081.1) [AT4G15140.1]
4.73	0.00008293	0.03000000	AT2G24790.1	COL3 (CONSTANS-LIKE 3); protein binding / transcription factor/ zinc ion binding [AT2G24790.1]
4.71	0.00018156	0.04298429	AT3G62780.1	C2 domain-containing protein [AT3G62780.1]
4.71	0.00015458	0.04063953	AT1G72240.1	similar to unknown protein [Arabidopsis thaliana] (TAIR:AT1G22470.1) [AT1G72240.1]
4.70	0.00007276	0.02860870	AT2G15050.2	LTP; lipid binding [AT2G15050.2]
4.70	0.00005860	0.02431193	AT1G67860.1	similar to unknown protein [Arabidopsis thaliana] (TAIR:AT1G67865.1) [AT1G67860.1]
4.69	0.00021915	0.04764423	AT5G08760.1	unknown protein [AT5G08760.1]
4.68	0.00022910	0.04863850	AT1G25560.1	AP2 domain-containing transcription factor
4.68	0.00007762	0.03000000	AT5G52760.1	heavy-metal-associated domain-containing protein [AT5G52760.1]
4.65	0.00003162	0.01765432	AT5G03460.1	similar to unknown [Populus trichocarpa] (GB:ABK93498.1) [AT5G03460.1]
4.64	0.00020632	0.04688442	AT2G28400.1	similar to unknown protein [Arabidopsis thaliana] (TAIR:AT5G60680.1); similar to unnamed protein product [Vitis vinifera] (GB:CAO21845.1); contains InterPro domain Protein of unknown function DUF584 (InterPro:IPR007608) [AT2G28400.1]
4.58	0.00024171	0.04923423	AT3G23805.1	RALFL24 (RALF-LIKE 24) [AT3G23805.1]
4.58	0.00025055	0.04991189	AT1G78020.1	senescence-associated protein-related [AT1G78020.1]
4.53	0.00018686	0.04378238	AT3G44020.1	thylakoid lumenal P17.1 protein [AT3G44020.1]
4.52	0.00008514	0.03007813	AT3G13520.1	AGP12 (ARABINOGALACTAN PROTEIN 12) [AT3G13520.1]
4.48	0.00019682	0.04540816	AT5G24655.1	similar to unknown protein [Arabidopsis thaliana] (TAIR:AT5G24660.1); similar to unknown protein [Brassica rapa subsp. pekinensis] (GB:AAQ92331.1) [AT5G24655.1]
4.46	0.00004091	0.02078652	AT1G36240.1	60S ribosomal protein L30 (RPL30A) [AT1G36240.1]
4.44	0.00023728	0.04922018	AT2G29995.1	similar to unknown protein [Arabidopsis thaliana] (TAIR:AT1G07175.1) [AT2G29995.1]
4.43	0.00021230	0.04705882	AT3G47510.1	unknown protein [AT3G47510.1]
4.40	0.00012893	0.03713376	BP660724	H2AV3_ARATH (Q9C944) Probable histone H2A variant 3 (H2A.F/Z 3)
4.38	0.00016563	0.04161111	AT1G64360.1	unknown protein [AT1G64360.1]
4.38	0.00008182	0.02983871	AT3G29000.1	calcium-binding EF hand family protein [AT3G29000.1]
4.33	0.00008669	0.02969697	TC313851	Q9XI93_ARATH (Q9XI93) F7A19.2 protein (At1g13930/F16A14.27) (F16A14.14)
4.31	0.00015237	0.04052941	AT5G53045.1	similar to Os02g0305800 [Oryza sativa (japonica cultivar-group)] (GB:NP_001046636.1); similar to unnamed protein product [Vitis vinifera] (GB:CAO48637.1); contains InterPro domain Transcription factor Pcc1 (InterPro:IPR015419) [AT5G53045.1]
4.31	0.00004909	0.02220000	AT1G35430.1	similar to unknown [Populus trichocarpa] (GB:ABK93332.1) [AT1G35430.1]
4.30	0.00004666	0.02268817	AT5G64130.1	similar to unknown protein [Arabidopsis thaliana] (TAIR:AT1G69510.2); similar to unknown protein [Arabidopsis thaliana] (TAIR:AT1G69510.1); similar to unknown protein [Arabidopsis thaliana] (TAIR:AT1G69510.3); similar to hypothetical protein [Vitis vinifera] (GB:CAN80447.1); contains InterPro domain Lg106-like (InterPro:IPR012482) [AT5G64130.1]
4.29	0.00021915	0.04787440	AT1G55330.1	AGP21 (ARABINOGALACTAN PROTEIN 21) [AT1G55330.1]
4.17	0.00005197	0.02238095	AT3G55880.2	similar to unknown protein [Arabidopsis thaliana] (TAIR:AT2G40095.1); similar to unnamed protein product [Vitis vinifera] (GB:CAO41350.1); contains domain PTHR10992 (PTHR10992); contains domain PTHR10992:SF2 (PTHR10992:SF2) [AT3G55880.2]
4.07	0.00008536	0.02946565	AT1G80180.1	similar to unknown protein [Arabidopsis thaliana] (TAIR:AT1G15400.2); similar to unknown protein [Arabidopsis thaliana] (TAIR:AT1G15400.3); similar to unknown protein [Arabidopsis thaliana] (TAIR:AT1G15400.1); similar to hypothetical protein MtrDRAFT_AC148340g12v2 [Medicago truncatula] (GB:ABD28396.1) [AT1G80180.1]
4.07	0.00017492	0.04275676	AT1G31170.2	ATSRX/SRX (SULFIREDOXIN) [AT1G31170.2]
4.06	0.00007607	0.02965517	AT5G53880.1	similar to unknown [Populus trichocarpa] (GB:ABK92577.1) [AT5G53880.1]
4.03	0.00024392	0.04924107	TA27775_3702	AY054254 AT4g37930/F20D10_50 {Arabidopsis thaliana} (exp=-1; wgp=0; cg=0), partial (20%) [TC306065]
4.02	0.00012893	0.03689873	AT2G36870.1	xyloglucan:xyloglucosyl transferase
4.02	0.00017802	0.04281915	AT1G65295.1	similar to unknown protein [Arabidopsis thaliana] (TAIR:AT5G01015.1); similar to unnamed protein product [Vitis vinifera] (GB:CAO22991.1) [AT1G65295.1]
3.99	0.00010018	0.03190141	TA32465_3702	NM_100029 LEA14 (LATE EMBRYOGENESIS ABUNDANT 14) {Arabidopsis thaliana} (exp=-1; wgp=0; cg=0), partial (72%) [TC307013]
3.95	0.00016563	0.04138122	AT3G25717.1	DVL6/RTFL16 (ROTUNDIFOLIA LIKE 16) [AT3G25717.1]
3.94	0.00018023	0.04312169	AT1G07490.1	DVL9/RTFL3 (ROTUNDIFOLIA LIKE 3) [AT1G07490.1]
3.93	0.00016320	0.04169492	AT1G54217.1	Expressed protein [AT1G54217.1]
3.91	0.00021384	0.04717073	AT4G32280.1	IAA29 (indoleacetic acid-induced protein 29); transcription factor [AT4G32280.1]
3.84	0.00011433	0.03493243	AT2G24395.1	chaperone protein dnaJ-related [AT2G24395.1]
3.84	0.00015458	0.04040462	AT4G16990.1	disease resistance protein (TIR-NBS class)
3.82	0.00013821	0.03810976	AT2G38465.1	similar to unnamed protein product [Vitis vinifera] (GB:CAO61577.1) [AT2G38465.1]
3.80	0.00023817	0.04873303	AT2G40080.1	ELF4 (EARLY FLOWERING 4) [AT2G40080.1]
3.73	0.00004887	0.02232323	AT1G23080.1	PIN7 (PIN-FORMED 7); auxin:hydrogen symporter/ transporter [AT1G23080.1]
3.72	0.00016475	0.04162011	AT3G19680.1	similar to unknown protein [Arabidopsis thaliana] (TAIR:AT1G50040.1); similar to unnamed protein product [Vitis vinifera] (GB:CAO61535.1); contains InterPro domain Protein of unknown function DUF1005 (InterPro:IPR010410) [AT3G19680.1]
3.68	0.00018266	0.04302083	AT1G14870.1	Identical to Uncharacterized protein At1g14870 [Arabidopsis Thaliana] (GB:Q9LQU4); similar to unknown protein [Arabidopsis thaliana] (TAIR:AT5G35525.1); similar to unnamed protein product [Vitis vinifera] (GB:CAO42338.1); contains InterPro domain Aspartic acid and asparagine hydroxylation site (InterPro:IPR000152); contains InterPro domain Protein of unknown function Cys-rich (InterPro:IPR006461)…
3.62	0.00016630	0.04131868	AT1G32860.1	glycosyl hydrolase family 17 protein [AT1G32860.1]
3.61	0.00018111	0.04310526	AT5G47550.1	cysteine protease inhibitor
3.60	0.00020699	0.04656716	AT5G64400.1	similar to unknown protein [Arabidopsis thaliana] (TAIR:AT5G09570.1); similar to unknown [Populus trichocarpa] (GB:ABK94558.1); contains InterPro domain CHCH (InterPro:IPR010625) [AT5G64400.1]
2.91	0.00023198	0.04879070	AT4G13840.1	transferase family protein [AT4G13840.1]
2.62	0.00013467	0.03759259	AT4G34120.1	LEJ1 (LOSS OF THE TIMING OF ET AND JA BIOSYNTHESIS 1) [AT4G34120.1]
2.28	0.00024812	0.04986667	AT3G01060.1	similar to unnamed protein product [Vitis vinifera] (GB:CAO15045.1); similar to unknown [Brassica rapa] (GB:ABC41272.1) [AT3G01060.1]
2.19	0.00023552	0.04930556	AT2G28720.1	histone H2B
Fold Change	pval (RankProd)	FDR (RankProd)	ProbeID	Description
-2.36	0.00003981	0.02812500	AT1G29930.1	CAB1 (CHLOROPHYLL A/B BINDING PROTEIN 1); chlorophyll binding [AT1G29930.1]
-2.81	0.00005661	0.03324675	AT1G29930.1	CAB1 (CHLOROPHYLL A/B BINDING PROTEIN 1); chlorophyll binding [AT1G29930.1]
-3.19	0.00001216	0.01410256	AT1G29910.1	CAB3 (CHLOROPHYLL A/B BINDING PROTEIN 3); chlorophyll binding [AT1G29910.1]
-4.08	0.00006789	0.03837500	AT5G48930.1	transferase family protein [AT5G48930.1]
-4.23	0.00009023	0.04744186	AT1G56190.1	phosphoglycerate kinase
-4.27	0.00007983	0.04349398	AT3G12780.1	PGK1 (PHOSPHOGLYCERATE KINASE 1); phosphoglycerate kinase [AT3G12780.1]
-4.39	0.00008204	0.04416667	AT3G47470.1	LHCA4 (Photosystem I light harvesting complex gene 4); chlorophyll binding [AT3G47470.1]
-4.40	0.00008625	0.04588235	AT1G54410.1	dehydrin family protein [AT1G54410.1]
-4.51	0.00005551	0.03302632	AT4G14090.1	UDP-glucoronosyl/UDP-glucosyl transferase family protein [AT4G14090.1]
-4.60	0.00004556	0.03074627	AT1G61520.1	LHCA3 (Photosystem I light harvesting complex gene 3); chlorophyll binding [AT1G61520.1]
-4.62	0.00005529	0.03333333	AT1G42970.1	GAPB (GLYCERALDEHYDE-3-PHOSPHATE DEHYDROGENASE B SUBUNIT); glyceraldehyde-3-phosphate dehydrogenase [AT1G42970.1]
-4.63	0.00004334	0.02969697	AT4G02770.1	PSAD-1 (photosystem I subunit D-1) [AT4G02770.1]
-4.78	0.00009045	0.04701149	AT3G14420.3	(S)-2-hydroxy-acid oxidase
-4.79	0.00006479	0.03708861	AT5G61410.2	RPE (EMBRYO DEFECTIVE 2728); ribulose-phosphate 3-epimerase [AT5G61410.2]
-4.95	0.00004644	0.03000000	TA33053_3702	AF028842 DegP protease precursor {Arabidopsis thaliana} (exp=-1; wgp=0; cg=0), partial (44%) [TC301968]
-5.05	0.00005241	0.03202703	AT4G21960.1	PRXR1 (peroxidase 42); peroxidase [AT4G21960.1]
-5.08	0.00003317	0.02459016	AT3G23820.1	GAE6 (UDP-D-GLUCURONATE 4-EPIMERASE 6); catalytic [AT3G23820.1]
-5.14	0.00006170	0.03576923	AT5G13650.2	elongation factor family protein [AT5G13650.2]
-5.20	0.00004578	0.03000000	AT3G18490.1	aspartyl protease family protein [AT3G18490.1]
-5.29	0.00005020	0.03109589	AT5G01600.1	ATFER1 (FERRETIN 1); ferric iron binding [AT5G01600.1]
-5.29	0.00009133	0.04693182	AT3G27830.1	RPL12-A (RIBOSOMAL PROTEIN L12-A); structural constituent of ribosome [AT3G27830.1]
-5.29	0.00003870	0.02777778	AT5G08690.1	ATP synthase beta chain 2
-5.31	0.00004556	0.03029412	AT3G09630.1	60S ribosomal protein L4/L1 (RPL4A) [AT3G09630.1]
-5.31	0.00007961	0.04390244	AT1G14250.1	nucleoside phosphatase family protein / GDA1/CD39 family protein [AT1G14250.1]
-5.33	0.00007718	0.04308642	AT3G52380.1	CP33 (PIGMENT DEFECTIVE 322); RNA binding [AT3G52380.1]
-5.41	0.00004755	0.03028169	AT5G02790.1	In2-1 protein
-5.42	0.00004202	0.02923077	TA28693_3702	Q2V4L7_ARATH (Q2V4L7) Protein At1g23310
-5.45	0.00002742	0.02137931	AT1G15690.2	AVP1 (vacuolar-type H+-pumping pyrophosphatase 1) [AT1G15690.2]
-5.45	0.00003229	0.02433333	AT5G01530.1	chlorophyll A-B binding protein CP29 (LHCB4) [AT5G01530.1]
-5.48	0.00002057	0.01754717	AT3G01120.1	MTO1 (METHIONINE OVERACCUMULATION 1) [AT3G01120.1]
-5.48	0.00004976	0.03125000	ATCG00750.1	30S chloroplast ribosomal protein S11 [ATCG00750.1]
-5.58	0.00001858	0.01680000	AT2G47590.1	PHR2 (PHOTOLYASE/BLUE-LIGHT RECEPTOR 2) [AT2G47590.1]
-5.61	0.00001769	0.01632653	AT1G22710.1	SUC2 (SUCROSE-PROTON SYMPORTER 2); carbohydrate transmembrane transporter/ sucrose transmembrane transporter/ sucrose:hydrogen symporter/ sugar:hydrogen ion symporter [AT1G22710.1]
-5.65	0.00002034	0.01769231	AT4G23600.2	CORI3 (CORONATINE INDUCED 1, JASMONIC ACID RESPONSIVE 2); transaminase [AT4G23600.2]
-5.73	0.00002808	0.02152542	AT1G45201.1	similar to triacylglycerol lipase [Arabidopsis thaliana] (TAIR:AT5G42930.1); similar to lipase class 3 family protein [Arabidopsis thaliana] (TAIR:AT5G67050.1); similar to unnamed protein product [Vitis vinifera] (GB:CAO61357.1); contains InterPro domain Lipase, class 3; (InterPro:IPR002921) [AT1G45201.1]
-5.75	0.00002101	0.01727273	AT1G01090.1	PDH-E1 ALPHA (PYRUVATE DEHYDROGENASE E1 ALPHA); pyruvate dehydrogenase (acetyl-transferring) [AT1G01090.1]
-5.77	0.00002057	0.01722222	AT5G47210.2	nuclear RNA-binding protein
-5.80	0.00002034	0.01803922	ATCG00480.1	chloroplast-encoded gene for beta subunit of ATP synthase [ATCG00480.1]
-5.82	0.00001526	0.01500000	AT5G01530.1	chlorophyll A-B binding protein CP29 (LHCB4) [AT5G01530.1]
-5.90	0.00002742	0.02175439	AT3G44310.2	ATNIT1/NIT1/NITI (NITRILASE 1) [AT3G44310.2]
-5.92	0.00001769	0.01666667	AT4G21960.1	PRXR1 (peroxidase 42); peroxidase [AT4G21960.1]
-5.94	0.00001238	0.01400000	AT5G01530.1	chlorophyll A-B binding protein CP29 (LHCB4) [AT5G01530.1]
-5.95	0.00000973	0.01333333	AT5G66570.1	OE33/OEE1/OEE33/PSBO-1/PSBO1 (OXYGEN-EVOLVING ENHANCER 33); oxygen evolving/ poly(U) binding [AT5G66570.1]
-5.96	0.00001393	0.01431818	AT5G24770.1	VSP2 (VEGETATIVE STORAGE PROTEIN 2); acid phosphatase [AT5G24770.1]
-6.09	0.00001747	0.01680851	AT2G39730.1	RCA (RUBISCO ACTIVASE) [AT2G39730.1]
-6.17	0.00000973	0.01375000	AT3G12120.2	FAD2 (FATTY ACID DESATURASE 2) [AT3G12120.2]
-6.20	0.00000973	0.01294118	AT1G20620.5	CAT3 (CATALASE 3); catalase [AT1G20620.5]
-6.26	0.00001349	0.01452381	AT1G74470.1	geranylgeranyl reductase [AT1G74470.1]
-6.27	0.00001349	0.01418605	AT5G25610.1	RD22 (RESPONSIVE TO DESSICATION 22) [AT5G25610.1]
-6.32	0.00001327	0.01463415	AT1G64390.1	ATGH9C2 (ARABIDOPSIS THALIANA GLYCOSYL HYDROLASE 9C2); hydrolase, hydrolyzing O-glycosyl compounds [AT1G64390.1]
-6.40	0.00001061	0.01297297	AT4G27520.1	plastocyanin-like domain-containing protein [AT4G27520.1]
-6.53	0.00000973	0.01466667	AT1G58080.1	ATATP-PRT1 (ATP PHOSPHORIBOSYL TRANSFERASE) [AT1G58080.1]
-6.54	0.00001128	0.01342105	AT2G39730.1	RCA (RUBISCO ACTIVASE) [AT2G39730.1]
-6.58	0.00000862	0.01344828	AT4G21960.1	PRXR1 (peroxidase 42); peroxidase [AT4G21960.1]
-6.61	0.00000730	0.01269231	AT2G39730.1	RCA (RUBISCO ACTIVASE) [AT2G39730.1]
-6.62	0.00000995	0.01250000	ATCG01100.1	NADH dehydrogenase ND1 [ATCG01100.1]
-6.69	0.00000973	0.01257143	AT5G08280.1	HEMC (HYDROXYMETHYLBILANE SYNTHASE); hydroxymethylbilane synthase [AT5G08280.1]
-6.90	0.00001504	0.01511111	AT5G24780.2	VSP1 (VEGETATIVE STORAGE PROTEIN 1) [AT5G24780.2]
-6.91	0.00000862	0.01444444	AT4G38970.1	fructose-bisphosphate aldolase
-7.17	0.00000442	0.01111111	AT3G63490.2	ribosomal protein L1 family protein [AT3G63490.2]
-7.28	0.00000708	0.01280000	AT4G01050.1	hydroxyproline-rich glycoprotein family protein [AT4G01050.1]
-7.29	0.00000376	0.01062500	ATCG00810.1	encodes a chloroplast ribosomal protein L22
-7.31	0.00000619	0.01217391	AT1G07890.1	APX1 (ASCORBATE PEROXIDASE 1); L-ascorbate peroxidase [AT1G07890.1]
-7.32	0.00000686	0.01291667	AT1G09340.1	CRB; binding / catalytic/ coenzyme binding [AT1G09340.1]
-7.34	0.00000862	0.01392857	ATCG00710.1	Encodes a 8 kD phosphoprotein that is a component of the photosystem II oxygen evolving core. Its exact molecular function has not been determined but it may play a role in mediating electron transfer between the secondary quinone acceptors
-7.36	0.00000376	0.01000000	AT5G01600.1	ATFER1 (FERRETIN 1); ferric iron binding [AT5G01600.1]
-7.37	0.00000553	0.01250000	AT1G07890.1	APX1 (ASCORBATE PEROXIDASE 1); L-ascorbate peroxidase [AT1G07890.1]
-7.47	0.00000199	0.00900000	AT2G39730.1	RCA (RUBISCO ACTIVASE) [AT2G39730.1]
-7.55	0.00000509	0.01210526	AT1G07930.2	elongation factor 1-alpha / EF-1-alpha [AT1G07930.2]
-7.75	0.00000973	0.01419355	AT4G18480.1	CHLI1 (CHLORINA 42); magnesium chelatase [AT4G18480.1]
-7.86	0.00000553	0.01136364	AT5G24770.2	VSP2 (VEGETATIVE STORAGE PROTEIN 2); acid phosphatase [AT5G24770.2]
-7.89	0.00000376	0.01214286	AT5G60390.3	elongation factor 1-alpha / EF-1-alpha [AT5G60390.3]
-8.18	0.00000287	0.01181818	AT5G60390.3	elongation factor 1-alpha / EF-1-alpha [AT5G60390.3]
-8.42	0.00000310	0.01166667	AT4G01050.1	hydroxyproline-rich glycoprotein family protein [AT4G01050.1]
-8.44	0.00000376	0.01133333	AT4G01050.1	hydroxyproline-rich glycoprotein family protein [AT4G01050.1]
-8.73	0.00000066	0.00500000	AT4G38770.1	PRP4 (PROLINE-RICH PROTEIN 4) [AT4G38770.1]
-8.94	0.00000310	0.01076923	ATCG01110.1	Encodes the 49KDa plastid NAD(P)H dehydrogenase subunit H protein. Its transcription is regulated by an ndhF-specific plastid sigma factor
-9.20	0.00000111	0.00625000	AT5G17920.2	ATCIMS (COBALAMIN-INDEPENDENT METHIONINE SYNTHASE) [AT5G17920.2]
-9.27	0.00000111	0.00555556	AT1G07890.1	APX1 (ASCORBATE PEROXIDASE 1); L-ascorbate peroxidase [AT1G07890.1]
-9.37	0.00000066	0.00428571	AT1G20620.5	CAT3 (CATALASE 3); catalase [AT1G20620.5]
-9.95	0.00000044	0.00500000	AT2G39730.1	RCA (RUBISCO ACTIVASE) [AT2G39730.1]
-10.31	0.00000044	0.00400000	AT1G20620.5	CAT3 (CATALASE 3); catalase [AT1G20620.5]
-11.16	0.00000044	0.00666667	AT5G17920.2	ATCIMS (COBALAMIN-INDEPENDENT METHIONINE SYNTHASE) [AT5G17920.2]
-14.38	0.00000000	0.00000000	AT5G60390.3	elongation factor 1-alpha / EF-1-alpha [AT5G60390.3]
-15.76	0.00000000	0.00000000	AT5G60390.3	elongation factor 1-alpha / EF-1-alpha [AT5G60390.3]
