# Supplementary material for: Novel Disease Susceptibility Factors for Fungal Necrotrophic Pathogens in Arabidopsis
Source: PLoS Pathog. 2015 Apr 1;11(4):e1004800. doi: 10.1371/journal.ppat.1004800 (PMC4382300; doi:10.1371/journal.ppat.1004800)
Supplement: S4 Table — (XLSX) [file ppat.1004800.s014.xlsx]

## Sheet: Hoja1
Table S4. Genes up- and down-regulated (≥2 fold) in the Arabidopsis zfp2 mutant with respect to Col-0 wild type plants.
Fold Change	pval (RankProd)	FDR (RankProd)	ProbeID	Description
20.21	0.00000000	0.00000000	AT3G44260.1	CCR4-NOT transcription complex protein
19.44	0.00000000	0.00000000	AT4G05070.1	unknown protein [AT4G05070.1]
19.35	0.00000000	0.00000000	AT3G44260.1	CCR4-NOT transcription complex protein
19.07	0.00000000	0.00000000	AT4G24570.1	mitochondrial substrate carrier family protein [AT4G24570.1]
15.19	0.00000000	0.00000000	AT1G07135.1	glycine-rich protein [AT1G07135.1]
14.13	0.00000000	0.00000000	AT1G66400.1	calmodulin-related protein
13.81	0.00000022	0.00076923	AT5G21940.1	similar to unknown protein [Arabidopsis thaliana] (TAIR:AT3G43850.1); similar to unknown [Populus trichocarpa] (GB:ABK93792.1) [AT5G21940.1]
13.49	0.00000000	0.00000000	AT1G67865.1	unknown protein [AT1G67865.1]
13.05	0.00000000	0.00000000	AT4G27654.1	unknown protein [AT4G27654.1]
12.78	0.00000000	0.00000000	AT5G67490.1	similar to unnamed protein product [Vitis vinifera] (GB:CAO48511.1); similar to hypothetical protein [Vitis vinifera] (GB:CAN66554.1); similar to Os06g0157800 [Oryza sativa (japonica cultivar-group)] (GB:NP_001056861.1); contains InterPro domain Protein of unknown function DUF1674 (InterPro:IPR012875) [AT5G67490.1]
12.64	0.00000044	0.00142857	AT3G57450.1	similar to unnamed protein product [Vitis vinifera] (GB:CAO40798.1) [AT3G57450.1]
11.67	0.00000088	0.00266667	AT5G17350.1	similar to unknown protein [Arabidopsis thaliana] (TAIR:AT3G03280.1); similar to unknown [Populus trichocarpa] (GB:ABK95625.1) [AT5G17350.1]
10.86	0.00000155	0.00280000	AT1G32928.1	similar to unknown protein [Arabidopsis thaliana] (TAIR:AT1G32920.1) [AT1G32928.1]
10.75	0.00000000	0.00000000	AT1G25275.1	similar to unnamed protein product [Vitis vinifera] (GB:CAO43403.1) [AT1G25275.1]
10.62	0.00000199	0.00321429	AT4G13395.1	DVL10/RTFL12 (ROTUNDIFOLIA LIKE 12) [AT4G13395.1]
10.46	0.00000088	0.00210526	AT1G35140.1	PHI-1 (PHOSPHATE-INDUCED 1) [AT1G35140.1]
10.43	0.00000133	0.00272727	AT1G32920.1	similar to unknown protein [Arabidopsis thaliana] (TAIR:AT1G32928.1) [AT1G32920.1]
10.14	0.00000088	0.00235294	AT1G46768.1	RAP2.1 (related to AP2 1); DNA binding / transcription factor [AT1G46768.1]
10.07	0.00000088	0.00250000	AT3G19680.1	similar to unknown protein [Arabidopsis thaliana] (TAIR:AT1G50040.1); similar to unnamed protein product [Vitis vinifera] (GB:CAO61535.1); contains InterPro domain Protein of unknown function DUF1005 (InterPro:IPR010410) [AT3G19680.1]
9.88	0.00000155	0.00269231	AT5G21940.1	similar to unknown protein [Arabidopsis thaliana] (TAIR:AT3G43850.1); similar to unknown [Populus trichocarpa] (GB:ABK93792.1) [AT5G21940.1]
9.51	0.00000177	0.00296296	AT5G37770.1	TCH2 (TOUCH 2); calcium ion binding [AT5G37770.1]
9.26	0.00000199	0.00310345	AT4G33960.1	similar to unknown protein [Arabidopsis thaliana] (TAIR:AT2G15830.1) [AT4G33960.1]
9.11	0.00000133	0.00260870	AT3G48360.1	BT2 (BTB AND TAZ DOMAIN PROTEIN 2); protein binding / transcription factor/ transcription regulator [AT3G48360.1]
9.02	0.00000088	0.00222222	AT3G48570.1	protein transport protein SEC61 gamma subunit
8.39	0.00000487	0.00564103	AT1G74930.1	ORA47; DNA binding / transcription factor [AT1G74930.1]
8.32	0.00000376	0.00485714	AT1G02450.1	NIMIN-1/NIMIN1; protein binding [AT1G02450.1]
8.27	0.00000553	0.00609756	AT5G59820.1	RHL41 (RESPONSIVE TO HIGH LIGHT 41); nucleic acid binding / transcription factor/ zinc ion binding [AT5G59820.1]
8.17	0.00000686	0.00632653	AT5G56100.1	glycine-rich protein / oleosin [AT5G56100.1]
8.03	0.00000619	0.00595745	AT1G19020.1	similar to unknown protein [Arabidopsis thaliana] (TAIR:AT3G48180.1); similar to unnamed protein product [Vitis vinifera] (GB:CAO40966.1) [AT1G19020.1]
8.01	0.00000464	0.00583333	AT4G13520.1	SMAP1 (SMALL ACIDIC PROTEIN 1) [AT4G13520.1]
7.75	0.00000796	0.00705882	AT4G08555.1	unknown protein [AT4G08555.1]
7.72	0.00000531	0.00600000	AT4G37240.1	similar to unknown protein [Arabidopsis thaliana] (TAIR:AT2G23690.1); similar to unnamed protein product [Vitis vinifera] (GB:CAO45438.1); similar to hypothetical protein [Vitis vinifera] (GB:CAN61825.1) [AT4G37240.1]
7.50	0.00000575	0.00577778	AT2G17230.1	phosphate-responsive 1 family protein [AT2G17230.1]
7.41	0.00000487	0.00594595	AT1G18000.1	similar to unknown protein [Arabidopsis thaliana] (TAIR:AT1G18010.1); similar to unnamed protein product [Vitis vinifera] (GB:CAO48549.1); contains InterPro domain Protein of unknown function DUF895, eukaryotic (InterPro:IPR010291); contains InterPro domain MFS general substrate transporter (InterPro:IPR016196) [AT1G18000.1]
7.40	0.00000243	0.00343750	TC307823	ATRRN18 Arabidopsis thaliana 18S rRNA gene
7.38	0.00000265	0.00363636	AT2G40590.1	40S ribosomal protein S26 (RPS26B) [AT2G40590.1]
7.30	0.00000929	0.00777778	AT3G15630.1	similar to unknown protein [Arabidopsis thaliana] (TAIR:AT1G52720.1); similar to unnamed protein product [Vitis vinifera] (GB:CAO46032.1); similar to hypothetical protein [Vitis vinifera] (GB:CAN71657.1) [AT3G15630.1]
7.29	0.00000752	0.00680000	AT3G13845.1	unknown protein [AT3G13845.1]
7.28	0.00001216	0.00948276	AT2G21195.1	similar to unnamed protein product [Vitis vinifera] (GB:CAO44591.1) [AT2G21195.1]
7.28	0.00000818	0.00698113	AT5G19120.1	aspartic-type endopeptidase/ pepsin A [AT5G19120.1]
7.19	0.00001659	0.01119403	AT3G04640.2	glycine-rich protein [AT3G04640.2]
7.13	0.00001216	0.00932203	AT1G49245.1	contains InterPro domain Prefoldin (InterPro:IPR009053) [AT1G49245.1]
7.12	0.00000332	0.00441176	BP640887	Q9LER7_ARATH (Q9LER7) Ribosomal protein
7.08	0.00001039	0.00854545	AT2G25735.1	unknown protein [AT2G25735.1]
7.01	0.00001946	0.01205479	AT4G17490.1	ATERF6 (ETHYLENE RESPONSIVE ELEMENT BINDING FACTOR 6); DNA binding / transcription factor [AT4G17490.1]
7.00	0.00001194	0.00964286	AT5G19120.1	aspartic-type endopeptidase/ pepsin A [AT5G19120.1]
6.94	0.00001216	0.00916667	AT3G29000.1	calcium-binding EF hand family protein [AT3G29000.1]
6.78	0.00000553	0.00595238	AT5G42070.1	similar to unnamed protein product [Vitis vinifera] (GB:CAO69519.1) [AT5G42070.1]
6.75	0.00003472	0.01744444	ATCG01040.1	hypothetical protein [ATCG01040.1]
6.74	0.00000818	0.00711538	AT5G44010.1	similar to unknown protein [Oryza sativa (japonica cultivar-group)] (GB:BAD21667.1); similar to Os02g0814600 [Oryza sativa (japonica cultivar-group)] (GB:NP_001048494.1) [AT5G44010.1]
6.73	0.00002676	0.01475610	AT3G04640.1	glycine-rich protein [AT3G04640.1]
6.68	0.00002477	0.01400000	AJ505688	Arabidopsis thaliana partial putative U2 small nuclear RNA (U2 snRNA gene)
6.67	0.00001504	0.01079365	AT3G10190.1	calmodulin
6.65	0.00000575	0.00590909	AT2G46490.1	similar to unknown protein [Arabidopsis thaliana] (TAIR:AT5G35110.1); similar to hypothetical protein [Vitis vinifera] (GB:CAN80242.1) [AT2G46490.1]
6.60	0.00002587	0.01444444	AT5G17350.1	similar to unknown protein [Arabidopsis thaliana] (TAIR:AT3G03280.1); similar to unknown [Populus trichocarpa] (GB:ABK95625.1) [AT5G17350.1]
6.52	0.00001659	0.01086957	AT2G45170.2	AtATG8e (AUTOPHAGY 8E); microtubule binding [AT2G45170.2]
6.51	0.00002831	0.01523810	AT5G65207.1	similar to unknown protein [Arabidopsis thaliana] (TAIR:AT5G10040.1); similar to 80A08_3 [Brassica rapa subsp. pekinensis] (GB:AAZ67588.1) [AT5G65207.1]
6.51	0.00000619	0.00608696	AT3G06070.1	similar to unknown protein [Arabidopsis thaliana] (TAIR:AT5G19190.1); similar to unnamed protein product [Vitis vinifera] (GB:CAO71112.1) [AT3G06070.1]
6.42	0.00002123	0.01297297	AT2G43540.1	similar to hypothetical protein [Vitis vinifera] (GB:CAN65294.1) [AT2G43540.1]
6.40	0.00001902	0.01194444	AT5G67420.1	LBD37 (LOB DOMAIN-CONTAINING PROTEIN 37) [AT5G67420.1]
6.38	0.00002189	0.01302632	AT3G16570.1	RALFL23 (RALF-LIKE 23) [AT3G16570.1]
6.38	0.00003229	0.01678161	AT5G16250.1	similar to unknown protein [Arabidopsis thaliana] (TAIR:AT3G02640.1); similar to unnamed protein product [Vitis vinifera] (GB:CAO50168.1) [AT5G16250.1]
6.34	0.00001902	0.01211268	AT5G25240.1	similar to NHL repeat-containing protein [Arabidopsis thaliana] (TAIR:AT5G14890.1); similar to unnamed protein product [Vitis vinifera] (GB:CAO67727.1) [AT5G25240.1]
6.28	0.00006457	0.02561404	AT5G22250.1	CCR4-NOT transcription complex protein
6.27	0.00000641	0.00604167	AT1G16515.1	unknown protein [AT1G16515.1]
6.27	0.00002410	0.01397436	AT5G20670.1	similar to unknown protein [Arabidopsis thaliana] (TAIR:AT1G72510.1); similar to unknown protein [Arabidopsis thaliana] (TAIR:AT1G72510.2); similar to hypothetical protein [Vitis vinifera] (GB:CAN71382.1); contains InterPro domain Protein of unknown function DUF1677, plant (InterPro:IPR012876) [AT5G20670.1]
6.25	0.00002189	0.01320000	AT5G64880.1	unknown protein [AT5G64880.1]
6.16	0.00002720	0.01481928	AT1G29290.1	similar to hypothetical protein [Vitis vinifera] (GB:CAN69942.1) [AT1G29290.1]
6.13	0.00004843	0.02105769	AT1G79075.1	other RNA [AT1G79075.1]
6.10	0.00010504	0.03253425	AT4G25470.1	CBF2 (FREEZING TOLERANCE QTL 4); DNA binding / transcription activator/ transcription factor [AT4G25470.1]
6.07	0.00004710	0.02108911	AT2G24040.1	hydrophobic protein
6.06	0.00002410	0.01379747	AT3G50060.1	MYB77; DNA binding / transcription factor [AT3G50060.1]
5.96	0.00001415	0.01049180	TC314070	NM_126575 GRP-3 (GLYCINE-RICH PROTEIN 3) {Arabidopsis thaliana} (exp=-1; wgp=0; cg=0), partial (78%) [TC314070]
5.96	0.00001614	0.01106061	AT2G32210.1	similar to unknown protein [Arabidopsis thaliana] (TAIR:AT2G32190.1); similar to unknown [Populus trichocarpa] (GB:ABK92801.1); contains domain PD188784 (PD188784) [AT2G32210.1]
5.88	0.00005949	0.02445455	AT1G67265.1	DVL3/RTFL21 (ROTUNDIFOLIA LIKE 21) [AT1G67265.1]
5.87	0.00003737	0.01836957	AT3G58850.1	PAR2 (PHY RAPIDLY REGULATED 2); transcription regulator [AT3G58850.1]
5.85	0.00006081	0.02477477	AT5G37770.1	TCH2 (TOUCH 2); calcium ion binding [AT5G37770.1]
5.83	0.00003383	0.01719101	AT3G48360.1	BT2 (BTB AND TAZ DOMAIN PROTEIN 2); protein binding / transcription factor/ transcription regulator [AT3G48360.1]
5.82	0.00002234	0.01311688	AA394348	Q3H1B7_9ACTO (Q3H1B7) Glycosyl transferase
5.79	0.00004113	0.01937500	AT2G43290.1	MSS3 (MULTICOPY SUPPRESSORS OF SNF4 DEFICIENCY IN YEAST 3); calcium ion binding [AT2G43290.1]
5.76	0.00006413	0.02566372	AT4G15258.1	SNOR37-2; snoRNA [AT4G15258.1]
5.76	0.00004710	0.02088235	AT2G21180.1	similar to Os03g0249700 [Oryza sativa (japonica cultivar-group)] (GB:NP_001049562.1) [AT2G21180.1]
5.66	0.00005307	0.02264151	AT5G39240.1	similar to unknown protein [Arabidopsis thaliana] (TAIR:AT3G29370.1) [AT5G39240.1]
5.59	0.00006767	0.02593220	AT5G37770.1	TCH2 (TOUCH 2); calcium ion binding [AT5G37770.1]
5.58	0.00007873	0.02848000	AT1G68840.1	RAV2 (REGULATOR OF THE ATPASE OF THE VACUOLAR MEMBRANE); DNA binding / transcription factor [AT1G68840.1]
5.57	0.00003737	0.01817204	AT4G21620.1	glycine-rich protein [AT4G21620.1]
5.53	0.00005882	0.02462963	AT4G27280.1	calcium-binding EF hand family protein [AT4G27280.1]
5.51	0.00006900	0.02621849	AT1G68840.1	RAV2 (REGULATOR OF THE ATPASE OF THE VACUOLAR MEMBRANE); DNA binding / transcription factor [AT1G68840.1]
5.49	0.00003981	0.01914894	AT3G55170.1	60S ribosomal protein L35 (RPL35C) [AT3G55170.1]
5.44	0.00011986	0.03452229	AT2G01020.1	rRNA [AT2G01020.1]
5.43	0.00009598	0.03167883	AT3G15630.1	similar to unknown protein [Arabidopsis thaliana] (TAIR:AT1G52720.1); similar to unnamed protein product [Vitis vinifera] (GB:CAO46032.1); similar to hypothetical protein [Vitis vinifera] (GB:CAN71657.1) [AT3G15630.1]
5.43	0.00002985	0.01588235	AT3G13520.1	AGP12 (ARABINOGALACTAN PROTEIN 12) [AT3G13520.1]
5.42	0.00015281	0.04017442	AT4G20690.1	unknown protein [AT4G20690.1]
5.40	0.00010438	0.03255172	AT5G10695.1	similar to unknown protein [Arabidopsis thaliana] (TAIR:AT5G57123.1); similar to unknown [Picea sitchensis] (GB:ABK22689.1) [AT5G10695.1]
5.40	0.00007828	0.02854839	AT1G27730.1	STZ (SALT TOLERANCE ZINC FINGER); nucleic acid binding / transcription factor/ zinc ion binding [AT1G27730.1]
5.39	0.00010195	0.03269504	AT3G27030.1	similar to unknown protein [Arabidopsis thaliana] (TAIR:AT5G40970.1); similar to hypothetical protein [Vitis vinifera] (GB:CAN81100.1) [AT3G27030.1]
5.39	0.00004799	0.02106796	AT1G73790.1	similar to unknown protein [Arabidopsis thaliana] (TAIR:AT4G09550.1); similar to unknown [Populus trichocarpa] (GB:ABK92804.1) [AT1G73790.1]
5.38	0.00008934	0.03131783	AT1G11785.1	unknown protein [AT1G11785.1]
5.38	0.00001526	0.01061538	ATMG01080.1	subunit 9 of mitochondrial F0-ATPase [ATMG01080.1]
5.37	0.00012583	0.03534161	ATCG01020.1	encodes a chloroplast ribosomal protein L32
5.37	0.00006126	0.02473214	AT1G35210.1	similar to unknown protein [Arabidopsis thaliana] (TAIR:AT1G22470.1); similar to hypothetical protein [Vitis vinifera] (GB:CAN82663.1) [AT1G35210.1]
5.36	0.00007054	0.02614754	AT5G40730.1	AGP24 (ARABINOGALACTAN PROTEIN 24) [AT5G40730.1]
5.34	0.00005860	0.02476636	AT3G03850.1	auxin-responsive protein
5.31	0.00010195	0.03292857	AT1G77540.1	Encodes a H3/H4 histone acetyltransferase. Belongs to the GNAT family
5.31	0.00009730	0.03188406	AT5G46530.1	AWPM-19-like membrane family protein [AT5G46530.1]
5.30	0.00009354	0.03204545	AT1G25560.1	AP2 domain-containing transcription factor
5.30	0.00011433	0.03401316	AT1G22190.1	AP2 domain-containing transcription factor
5.27	0.00021230	0.04873096	AT5G03210.1	unknown protein [AT5G03210.1]
5.27	0.00011654	0.03444444	AT1G65490.1	similar to unknown protein [Arabidopsis thaliana] (TAIR:AT1G65486.1) [AT1G65490.1]
5.24	0.00001504	0.01062500	AT1G35430.1	similar to unknown [Populus trichocarpa] (GB:ABK93332.1) [AT1G35430.1]
5.22	0.00003140	0.01651163	AT5G47060.1	senescence-associated protein-related [AT5G47060.1]
5.18	0.00006479	0.02504274	AT5G53045.1	similar to Os02g0305800 [Oryza sativa (japonica cultivar-group)] (GB:NP_001046636.1); similar to unnamed protein product [Vitis vinifera] (GB:CAO48637.1); contains InterPro domain Transcription factor Pcc1 (InterPro:IPR015419) [AT5G53045.1]
5.15	0.00020765	0.04815385	AT5G40395.1	U6acat; snRNA [AT5G40395.1]
5.15	0.00011809	0.03467532	AT2G21188.1	other RNA [AT2G21188.1]
5.13	0.00010593	0.03236486	AT3G07350.1	similar to unknown protein [Arabidopsis thaliana] (TAIR:AT3G25240.1); similar to unnamed protein product [Vitis vinifera] (GB:CAO38687.1); contains InterPro domain Protein of unknown function DUF506, plant (InterPro:IPR006502) [AT3G07350.1]
5.12	0.00016984	0.04314607	AT5G58650.1	PSY1 (PLANT PEPTIDE CONTAINING SULFATED TYROSINE 1) [AT5G58650.1]
5.10	0.00011057	0.03333333	AT5G47455.4	similar to unknown protein [Arabidopsis thaliana] (TAIR:AT4G17310.1); similar to transcription factor [Arabidopsis thaliana] (TAIR:AT4G17310.2); similar to hypothetical protein 25.t00029 [Brassica oleracea] (GB:ABD64980.1) [AT5G47455.4]
5.07	0.00008912	0.03148438	AT5G67600.1	unknown protein [AT5G67600.1]
5.06	0.00014219	0.03827381	AT3G20680.1	similar to predicted protein [Physcomitrella patens subsp. patens] (GB:EDQ77462.1); similar to Os05g0500400 [Oryza sativa (japonica cultivar-group)] (GB:NP_001055963.1) [AT3G20680.1]
5.06	0.00009398	0.03148148	AT5G59550.1	zinc finger (C3HC4-type RING finger) family protein [AT5G59550.1]
5.04	0.00009354	0.03156716	AT4G37290.1	similar to unknown protein [Arabidopsis thaliana] (TAIR:AT2G23270.1); similar to hypothetical protein [Vitis vinifera] (GB:CAN62855.1) [AT4G37290.1]
5.04	0.00015657	0.04092486	AT1G28370.1	ATERF11/ERF11 (ERF domain protein 11); DNA binding / transcription factor/ transcription repressor [AT1G28370.1]
5.01	0.00009067	0.03153846	AT5G44170.1	similar to Expressed protein [Arabidopsis thaliana] (TAIR:AT1G08125.1); similar to hypothetical protein [Vitis vinifera] (GB:CAN60171.1); contains domain SSF53335 (SSF53335); contains domain PTHR14614 (PTHR14614) [AT5G44170.1]
4.95	0.00013578	0.03743902	AT5G56980.1	similar to unknown protein [Arabidopsis thaliana] (TAIR:AT4G26130.1); similar to unknown [Populus trichocarpa] (GB:ABK95362.1) [AT5G56980.1]
4.95	0.00001216	0.00964912	ATCG00650.1	chloroplast-encoded ribosomal protein S18 [ATCG00650.1]
4.95	0.00014042	0.03802395	AT1G23100.1	10 kDa chaperonin
4.95	0.00019947	0.04875676	AT2G23320.1	WRKY15 (WRKY DNA-binding protein 15); transcription factor [AT2G23320.1]
4.92	0.00012716	0.03549383	AT1G72240.1	similar to unknown protein [Arabidopsis thaliana] (TAIR:AT1G22470.1) [AT1G72240.1]
4.87	0.00016630	0.04297143	AT5G05440.1	similar to unknown protein [Arabidopsis thaliana] (TAIR:AT2G38310.1); similar to unnamed protein product [Vitis vinifera] (GB:CAO48777.1); contains InterPro domain Bet v I allergen; (InterPro:IPR000916); contains InterPro domain Streptomyces cyclase/dehydrase (InterPro:IPR005031) [AT5G05440.1]
4.84	0.00019947	0.04849462	AT5G18010.1	auxin-responsive protein
4.81	0.00020632	0.04859375	AT1G09070.1	(AT)SRC2/SRC2 (SOYBEAN GENE REGULATED BY COLD-2); protein binding [AT1G09070.1]
4.78	0.00021915	0.04930348	AT5G47700.1	60S acidic ribosomal protein P1 (RPP1C) [AT5G47700.1]
4.77	0.00020677	0.04819588	AT1G14200.1	zinc finger (C3HC4-type RING finger) family protein [AT1G14200.1]
4.75	0.00013246	0.03674847	AT3G56705.1	U2.6; snRNA [AT3G56705.1]
4.75	0.00004246	0.01979381	AT5G02550.1	unknown protein [AT5G02550.1]
4.73	0.00021893	0.04950000	AT5G55790.1	unknown protein [AT5G55790.1]
4.70	0.00019040	0.04730769	AT3G07910.1	similar to unnamed protein product [Vitis vinifera] (GB:CAO16842.1) [AT3G07910.1]
4.68	0.00022136	0.04906863	AT2G44840.1	ATERF13/EREBP (ETHYLENE-RESPONSIVE ELEMENT BINDING FACTOR 13); DNA binding / transcription factor [AT2G44840.1]
4.67	0.00016762	0.04282486	AT2G18210.1	similar to unknown protein [Arabidopsis thaliana] (TAIR:AT4G36500.1); similar to hypothetical protein [Thellungiella halophila] (GB:ABB45855.1) [AT2G18210.1]
4.64	0.00006944	0.02595041	AT1G30250.1	unknown protein [AT1G30250.1]
4.63	0.00020013	0.04839572	AT1G78410.1	VQ motif-containing protein [AT1G78410.1]
4.63	0.00005108	0.02200000	AT2G15050.2	LTP; lipid binding [AT2G15050.2]
4.63	0.00008625	0.03095238	AT3G06125.2	other RNA [AT3G06125.2]
4.60	0.00010217	0.03253521	AT2G24790.1	COL3 (CONSTANS-LIKE 3); protein binding / transcription factor/ zinc ion binding [AT2G24790.1]
4.59	0.00021539	0.04894472	AT4G12970.1	similar to unnamed protein product [Vitis vinifera] (GB:CAO17947.1) [AT4G12970.1]
4.57	0.00016298	0.04235632	AT1G55330.1	AGP21 (ARABINOGALACTAN PROTEIN 21) [AT1G55330.1]
4.56	0.00004578	0.02090909	AT1G80180.1	similar to unknown protein [Arabidopsis thaliana] (TAIR:AT1G15400.2); similar to unknown protein [Arabidopsis thaliana] (TAIR:AT1G15400.3); similar to unknown protein [Arabidopsis thaliana] (TAIR:AT1G15400.1); similar to hypothetical protein MtrDRAFT_AC148340g12v2 [Medicago truncatula] (GB:ABD28396.1) [AT1G80180.1]
4.55	0.00018753	0.04711111	AT5G08040.1	TOM5 (MITOCHONDRIAL IMPORT RECEPTOR SUBUNIT TOM5 HOMOLOG) [AT5G08040.1]
4.51	0.00020013	0.04813830	AT1G31170.2	ATSRX/SRX (SULFIREDOXIN) [AT1G31170.2]
4.51	0.00004379	0.02020408	AT2G36870.1	xyloglucan:xyloglucosyl transferase
4.43	0.00005882	0.02440367	AT4G38490.1	similar to Os09g0450200 [Oryza sativa (japonica cultivar-group)] (GB:NP_001063325.1); similar to hypothetical protein OsI_030553 [Oryza sativa (indica cultivar-group)] (GB:EAZ09321.1) [AT4G38490.1]
4.42	0.00022225	0.04902439	AT2G41420.1	proline-rich family protein [AT2G41420.1]
4.39	0.00020677	0.04844560	AT5G45340.2	CYP707A3 (cytochrome P450, family 707, subfamily A, polypeptide 3); oxygen binding [AT5G45340.2]
4.37	0.00004710	0.02130000	AT2G23120.1	similar to unknown protein [Arabidopsis thaliana] (TAIR:AT2G23110.1) [AT2G23120.1]
4.31	0.00006922	0.02608333	AT1G36240.1	60S ribosomal protein L30 (RPL30A) [AT1G36240.1]
4.30	0.00018399	0.04648045	AT3G61113.1	similar to unknown protein [Arabidopsis thaliana] (TAIR:AT2G45695.1); similar to hypothetical protein [Vitis vinifera] (GB:CAN82245.1); similar to unnamed protein product [Vitis vinifera] (GB:CAO24464.1); contains InterPro domain Ubiquitin-related modifier 1 (InterPro:IPR017188); contains InterPro domain Molybdopterin synthase/thiamin biosynthesis sulphur carrier, beta-grasp (InterPro:IPR016155);…
4.28	0.00012096	0.03440252	AT1G67860.1	similar to unknown protein [Arabidopsis thaliana] (TAIR:AT1G67865.1) [AT1G67860.1]
4.27	0.00010305	0.03236111	AT5G03345.1	similar to unnamed protein product [Vitis vinifera] (GB:CAO18191.1); contains domain PTHR21181 (PTHR21181); contains domain PTHR21181:SF6 (PTHR21181:SF6) [AT5G03345.1]
4.22	0.00022490	0.04936893	AT3G44735.1	PSK1 (PHYTOSULFOKINE 3 PRECURSOR); growth factor [AT3G44735.1]
4.22	0.00022004	0.04901478	AT1G65295.1	similar to unknown protein [Arabidopsis thaliana] (TAIR:AT5G01015.1); similar to unnamed protein product [Vitis vinifera] (GB:CAO22991.1) [AT1G65295.1]
4.16	0.00010305	0.03258741	AT5G53880.1	similar to unknown [Populus trichocarpa] (GB:ABK92577.1) [AT5G53880.1]
4.15	0.00012052	0.03449367	AT5G60680.1	similar to unknown protein [Arabidopsis thaliana] (TAIR:AT3G45210.1); similar to unnamed protein product [Vitis vinifera] (GB:CAO21845.1); contains InterPro domain Protein of unknown function DUF584 (InterPro:IPR007608) [AT5G60680.1]
4.10	0.00006479	0.02525862	BP643945	TRXM1_ARATH (O48737) Thioredoxin M-type 1
4.09	0.00020279	0.04826316	AT1G29500.1	auxin-responsive protein
3.99	0.00021185	0.04887755	AT2G18910.1	hydroxyproline-rich glycoprotein family protein [AT2G18910.1]
3.99	0.00009797	0.03187050	AT2G28840.2	ankyrin repeat family protein [AT2G28840.2]
3.96	0.00012428	0.03512500	AT1G19200.1	senescence-associated protein-related [AT1G19200.1]
3.92	0.00010593	0.03258503	AT5G64130.1	similar to unknown protein [Arabidopsis thaliana] (TAIR:AT1G69510.2); similar to unknown protein [Arabidopsis thaliana] (TAIR:AT1G69510.1); similar to unknown protein [Arabidopsis thaliana] (TAIR:AT1G69510.3); similar to hypothetical protein [Vitis vinifera] (GB:CAN80447.1); contains InterPro domain Lg106-like (InterPro:IPR012482) [AT5G64130.1]
3.91	0.00011875	0.03464516	AT5G36290.1	similar to unknown protein [Arabidopsis thaliana] (TAIR:AT1G25520.1); similar to unnamed protein product [Vitis vinifera] (GB:CAO22988.1); contains InterPro domain Protein of unknown function UPF0016; (InterPro:IPR001727) [AT5G36290.1]
3.91	0.00011234	0.03364238	AT5G51550.1	phosphate-responsive 1 family protein [AT5G51550.1]
3.89	0.00009133	0.03152672	AT5G47550.1	cysteine protease inhibitor
3.84	0.00014042	0.03825301	AT5G03460.1	similar to unknown [Populus trichocarpa] (GB:ABK93498.1) [AT5G03460.1]
3.82	0.00019261	0.04759563	AT4G17460.1	HAT1 (homeobox-leucine zipper protein 1); DNA binding / transcription factor [AT4G17460.1]
3.81	0.00011897	0.03448718	AT5G21105.1	L-ascorbate oxidase/ copper ion binding [AT5G21105.1]
3.80	0.00014396	0.03852071	AT1G07820.1	histone H4 [AT1G07820.1]
3.73	0.00014816	0.03941176	AT3G55880.2	similar to unknown protein [Arabidopsis thaliana] (TAIR:AT2G40095.1); similar to unnamed protein product [Vitis vinifera] (GB:CAO41350.1); contains domain PTHR10992 (PTHR10992); contains domain PTHR10992:SF2 (PTHR10992:SF2) [AT3G55880.2]
3.63	0.00015281	0.04040936	AT1G32860.1	glycosyl hydrolase family 17 protein [AT1G32860.1]
3.62	0.00016652	0.04278409	AT3G20015.1	pepsin A [AT3G20015.1]
3.57	0.00019925	0.04896739	AT1G20816.1	similar to unknown protein [Arabidopsis thaliana] (TAIR:AT1G76405.2); similar to unnamed protein product [Vitis vinifera] (GB:CAO66270.1) [AT1G20816.1]
3.08	0.00020411	0.04832461	AT1G23080.1	PIN7 (PIN-FORMED 7); auxin:hydrogen symporter/ transporter [AT1G23080.1]
2.38	0.00018775	0.04690608	BP859106	BP859106 RAFL21 Arabidopsis thaliana cDNA clone RAFL25-39-I11 5'
-7.63	0.00000133	0.03000000	AT4G18480.1	CHLI1 (CHLORINA 42); magnesium chelatase [AT4G18480.1]
